# Supplementary material for: Associations of resuscitation fluid load, colloid-to-crystalloid infusion ratio and clinical outcomes in children with dengue shock syndrome
Source: PLoS Negl Trop Dis. 2025 Jan 10;19(1):e0012786. doi: 10.1371/journal.pntd.0012786 (PMC11756768; doi:10.1371/journal.pntd.0012786)
Supplement: S1 Appendix — (XLSX) [file pntd.0012786.s003.xlsx]

## Sheet: Fluid resuscitation in DSS
No	id	death	picu.stay	hospital.stay	weight	height.m	bmi	obesity	age.year	sex	DSS.grade	underlying.disease	onset.day.shock	Res.rate	HR	Sys.BP	Dias.BP	Sys.shock.index	Dia.shock.index	Severe.bleeding	WBC	Hb	PLT	PLT.lower20K	PLT.transfusion	HCT.peak	HCT.nadir	AST	ALT	Severe.hepatitis.WHO	INR	Albumin.Admission	Albumin.PICU	Lactate.PICU.admission	Creatinin.mmol.l	Troponin	Ascite	Max.Abdomil.Pressure	Fluid.Before.Admission	Fluid.amount.province	Crystalloid.province	Colloid.province	Albumin.province.ml.kg	Total.Fluid.ND2	Cumulative.Fluid.Referal.ND2	Cum.Colloid.ml.kg	Cum.Crystalloid.ml.kg	Cum.Blood.Albumin	Ratio.Colloid.Crystal
1	13057606	0	16	29	24	1.33	13.6	0	8	female	3	0	5	28	116	80	60	1.45	1.93	0	1.73	15.4	17.6	1	1	41	37	280	61	0	1.85		20	1.21	44.2		1		1	145	83	62	0	335	480	359	83	38	4.33
2	16072861	0	8	14	15.5	0.93	17.9	0	3	female	3	0	5	26	165	90	70	1.83	2.36	0	2.13	14.9	31.2	0	1	50	42	277	106	0	1			4.99	45		1		1	52	52	0	0	132	184	25	92	67	0.27
3	16086761	0	6	11	16	1.08	13.7	0	5	female	3	0	6	20	140	100	48	1.4	2.92	1	12.6	9.88	39.2	0	1	30	28	6800	1690	1	3.04		25	9.39	145.8	4.7	1	15	1	141	47	94	0	0	141	94	47	44	2
4	13018844	1	7	7	36	1.45	17.1	0	12	female	3	0	3	20	160	85	45	1.88	3.56	1	12.9	16.5	68.8	0	1	55	43	285	254	0	1.66			7.09	117.6	1.832	1	27	1	70	70	0	0	536	606	305	180	121	1.69
5	16105640	0	7	16	33	1.2	22.9	1	7	female	3	0	3	20	179	97	53	1.85	3.38	0	9.25	11.6	28	0	1	41	30	1550	338	1	3.64	24	24	7.4	84	0.43	1	18	1	135	60	75	0	40	175	115	60	0	1.92
6	16095064	0	9	15	21	1.22	14.1	0	10	female	3	0	5	20	160	113	86	1.42	1.86	1	5.8	12.6	48.6	0	1	40	30	858	228	0	1.68		26	4.27	61.9		1		1	72	72	0	0	277	349	0	111	161	0
7	14091790	0	7	22	12			0	3	female	3	0	6	38	180	100	50	1.8	3.6	1	16.3	9.7	112	0	1	35	32	2650	1161	1	4.65			13.03	43.3		1		1	100	100	0	0	60	160	60	100	0	0.6
8	15016818	0	3	6	9	0.7	18.4	0	1	female	3	0	4	30	190	135	80	1.41	2.38	1	8.51	14.94	72.31	0	0	47	34	436	138	0	1.77			4.41	38.9	0.039	1		1	25	25	0	0	163	188	108	80	0	1.35
9	16068421	0	5	15	9	0.78	14.8	0	1	male	3	0	7	32	135	68	37	1.99	3.65	0	8.2	10.1	73	0	0			1120	349	1	1.37	19	19	1.4	48.6	0.014	1		0	0				10	10	0	10	0	0
10	16049901	0	9	19	17	1.1	14	0	4	male	3	0	7	26	140	80	46	1.75	3.04	1	15.2	13.4	40	0	1	46	43	4245	1590	1	1.86		27	5.19	71.6		1		0	0				60	60	10	40	34	0.25
11	13001324	0	4	5	25	1.2	17.4	0	8	female	3	0	4	25	130	75	55	1.73	2.36	1	3.92	12.9	15	1	1	50	32	56	20	0	1.06		15	2.26	69.8		1	35	1	186	36	150	0	30	216	301	72	10	4.18
12	16107667	0	4	7	40	1.3	23.7	1	8	male	3	0	5	20	160	150	80	1.07	2	0	4.53	14.1	33.6	0	1	51	31	540	226	0	1.6	19	19	1.7	68	0.194	1		1	120	28	90	0	67	187	157	28	0	5.61
13	16103047	0	2	14	26			0	7	female	3	0	5	25	170	115	78	1.48	2.18	0	21.8	16.5	108	0	0	50	40	156	71	0	1.28	29		1.92	62.7	0.044	1		1	201	56	145	0	0	201	145	56	0	2.59
14	13083860	1	3	3	55			0	14	male	3	0	5	20	110	120	50	0.92	2.2	1	10	8.29	36.8	0	1	21	17	17360	3584	1	10.97				362.4		1	18	1	53	53	0	0	148	201	38	106	57	0.36
15	1306177	1	28	28	27			0	9	female	3	0	5	24	115	110	90	1.05	1.28	0	3.93	14	77.1	0	0	47	37	153	65	0	1				55.7		1		0	0				220	220	56	135	65	0.41
16	16104246	0	5	12	70	1.62	26.7	0	14	female	3	0	6		97	110	90	0.88	1.08	0	4.6	17.9	49.5	0	0	60	58	669	409	0	1.23		24	4.54	66.3		1		1	18	18	0	0	54	72	0	18	0	0
17	14003613	0	16	17	16			0	6	male	3	0	5	25	170	110	80	1.55	2.13	1	15.6	14.1	39.4	0	0	44	41	126	50	0	1.37		17	2.39	55.7		1	21	1	136	55	81	0	146	282	211	70	15	3.01
18	13003765	0	11	15	18			0	7	female	3	0	4	20	155	80	50	1.94	3.1	0	5.94	11.62	7.33	1	1	35		3342	1434	1	3.28			5.09	49.5		1	23	1	27	27	0	0	417	444	0	27	28	0
19	17057753	1	2	2	16	1.1	13.2	0	8	female	3	0	6	20	170	65	32	2.62	5.31	1	3.81	14.6	8	1	1	47	30	8410	3416	1	11.12		13	7.29	42.5	0.002	1		1	152	20	132	0	105	257	202	20	43.6	10.1
20	17073555	0	5	19	11.8	0.86	16	0	2	female	3	0	4	30	158	97	64	1.63	2.47	0	14.8	13.9	8.09	1	1	47	35	94	56	0	1.73			2.54	35.3	0.002	1		1	129	50	79	0	21	150	100	50	0	2
21	17106537	0	6	13	19	0.9	23.5	1	2	female	3	0	5	25	200	50	30	4	6.67	0	32.13	11	20	0	1	38	26	4150	1649	1	2.44		18	4.9	45	0.15	1	34	1	86	30	56	0	180	266	56	30	31	1.87
22	17089561	0	8	18	19	1.09	16	0	4	female	3	0	4		140	85	60	1.65	2.33	0	4.82	15.2	34.3	0	1	45	32	544	120	0	1.65		25	2.56	44.3	0.012	1	30	1	60	60	0	0	172	232	0	60	36	0
23	17016780	0	4	18	37.5	1.2	26	1	6	female	3	0	7	32	146	80	55	1.83	2.65	0	8.05	16.8	19.9	1	1	47	41	608	194	0	2.03		19	2.29	56.6		1		1	70	45	25	0	96.5	166.5	122	45	0	2.71
24	17023994	1	7	7	8.3	0.7	16.9	0	1	female	3	1	5	40	148	90	70	1.64	2.11	1	9.18	13.2	21	0	1	35	33	868	382	0	2.8		19	7.26	60.1		1	28	0	0				324	324	174	24	24	7.25
25	17019604	0	10	18	15	1	15	0	4	female	3	0	5	30	150	90	70	1.67	2.14	0	3.47	15.3	38.9	0	1	50	43	388	149	0	2.78			1.92	54.8	0.001	1	22	0	0				271	271	200	63	9	3.17
26	17006826	0	7	15	9.5	0.68	20.5	0	1	male	3	0	5		178					1	4.17	10.5	19.5	1	1	48	44	164	65	0	3.15		11	1.41	31.3	0.018	1	27	1	66	35	31	0	231	297	232	35	40	6.63
27	17014246	0	13	16	30	1.35	16.5	0	9	male	3	0	5	20	130	65	45	2	2.89	0	5.78	17	19.4	1	1	51	38	1205	434	1	2.4		19	6.86	60.1		1	20	1	76	76	0	0	182	258	142	96	83	1.48
28	17067146	0	6	11	10.5	0.7	21.4	0	1	female	3	0	5	30	120	72	42	1.67	2.86	0	4.7	10.2	21.7	0	1	41	36	71	20	0	1.41		17	0.9	28.75	0.012	1		1	67	67	0	0	127	194	107	67	41	1.6
29	17086011	0	7	10	20	1.07	17.5	0	5	female	3	0	4	38	140	100	80	1.4	1.75	0	5.29	12.7	8.77	1	1	50	46	2150	1442	1	2.48	14	17	2.04	36.4	0.107	1	30	1	15	15	0	0	220	235	180	45	10	4
30	17103487	0	5	10	56	1.47	25.9	1	10	female	3	0	5		140	120	95	1.17	1.47	0	2.15	16.6	37	0	1	57	51	1192	511	1	1.24		15	7.6	68		1	25	0	0				229	229	179	30	20	5.97
31	17049146	0	14	16	24	1.12	19.1	1	6	female	3	0	4		128	85	65	1.51	1.97	0	3.4	16.1	26	0	1	51	45	423	124	0			17		46		1	13	1	5	5	0	0	193	198	161	72	23	2.24
32	17014945	0	9	10	35	1.17	25.6	1	12	male	3	0	5		130	96	65	1.35	2	0	3.12	15	36.9	0	0	47	45	1300	528	1	1.93	12	12	2.12	61.9	1.19	1	30	1	26	26	0	0	141	167	116	26	25	4.46
33	19066629	0	7	13	27	1.2	18.8	0		female	3	0	4	22	120	100	80	1.2	1.5	0	3.21	12.9	67	0	1	50	42	198	47	0	1		17		49		1		0	0				128	128	69	59	0	1.17
34	19000200	0	6	10	48	1.52	20.8	0	12	female	3	0	4	36	116	100	75	1.16	1.55	0	7.1	12.4	4.44	1	1	57	37	30	18	0	1.8		12	0.9	43	0.0075	1		1	20	20	0	0	90	110	0	40	22	0
35	19013667	0	4	8	38	1.3	22.5	1	8	female	3	0	4	32	152	100	70	1.52	2.17	0	4.06	13.5	26.4	0	1	48	45	621	284	0	3.02	13	34	1.9	44	0.35	1	31	1	60	20	40	0	90	150	115	20	15	5.75
36	19058299	0	6	16	11	0.92	13	0	3	female	3	0	5	25	150	80	56	1.88	2.68	0	4.96	12.6	42.3	0	1	45	35	422	135	0	1.84		18	1.7	31		1		1	56	56	0	0	196	252	176	56	20	3.14
37	N2190901203	0	5	13	17	1.1	14	0	4	female	3	0	6	28	94	82	60	1.15	1.57	1	1.19	12.9	60.1	0	1	41	39	327	104	0					40		1	16	0	0				320	320	120	130	100	0.92
38	N2190902604	0	5	10	31	1.1	25.6	1	6	female	3	0	4	25	150	140	110	1.07	1.36	0	4.33	14.2	32.2	0	1	46	40	65	28	0	2.07		17	1.1	45		1	28	1	116	20	96	0	120	236	196	20	20	9.8
39	N2190801333	0	4	9	30	1.5	13.3	0	11	male	3	0	5	20	100	100	80	1	1.25	1	10.61	15.1	29	0	1	43	30	62	19	0	1.53		11	1.5	50		1	20	1	132	16	116	0	205	337	291	16	30	18.19
40	19071955	0	8	12	53	1.48	24.2	1	10	male	4	0	4	36	120	0	0			0	3.14	16.8	20.9	0	1	63	42	991	700	0	1.85		9	6.6	75		1	26	0	0				298	298	238	20	40	11.9
41	19000572	0	5	8	45	1.35	24.7	1	8	male	3	0	4		110	107	83	1.03	1.33	0	6.03	15.2	44	0	0	48	40	157	88	0	1.91		11	1.5	42		1	25	1	112	40	72	0	62	174	128	40	6	3.2
42	19070325	0	4	8	16	1.15	12.1	0	7	female	3	1	3		120	90	60	1.33	2	0	11.4	12.4	16.3	1	0	40	28	86	20	0	1.43	23	16		48		1		1	35	20	15	0	214	249	217	20	12	10.85
43	19075749	0	6	13	35	1.31	20.4	0	8	male	3	0	4	25	135	118	81	1.14	1.67	1	5.02	16	18	1	0	49		174	54	0	1.2				66		1		1	137	70	67	0	89	226	156	159	0	0.98
44	19065167	1	9	9	23.7	1.25	15.2	0	7	male	3	0	4	30	120	90	70	1.33	1.71	1	8.8	16	56	0	1	50	43	2416	868	1		33	16	1.8	60		1	34	0	0				340	340	182	20	138	9.1
45	19070013	0	6	10	20	1.22	13.4	0	7	female	3	0	4		124	100	75	1.24	1.65	1	5.42	16.5	19.7	1	0	47	36	69	15	0	1.29		21	1.5	50		1		1	170	65	105	0	204	374	105	65	0	1.62
46	19078308	0	5	10	35	1.45	16.6	0	10	female	3	0	4	40	90	105	65	0.86	1.38	0	5.86	15.2	13.2	1	1	43	29	39	12	0	2.72	9	9	1.9	42		1	20	1	122	55	67	0	42	164	109	55	0	1.98
47	19068135	0	5	11	25	1.17	18.3	1	5	male	3	0	6	25	117	130	80	0.9	1.46	0	2.17	11.8	39.836	0	1	36	32	162	58	0	2.37		11	1.5	40	0.0291	1	32	1	120	80	40	0	140	260	40	80	10	0.5
48	1819013976	0	4	14	20	1.1	16.5	0	4	male	3	0	6	25	110	93	40	1.18	2.75	0	13.4	14.3	23.6	0	1	44	38	54	12	0	1.71	28	28	1.7	42	0.0012	1	37	1	171	164	7.5	0	52	223	7.5	164	0	0.05
49	19076390	0	5	10	35	1.37	18.6	0	9	male	3	0	4	30	140	90	70	1.56	2	0	2.86	13.3	13.4	1	0	40	38	358	176	0	2.06		14	1.5	42		1	34	1	65	20	45	0	288	353	45	20	0	2.25
50	19052434	0	11	19	10	0.75	17.8	0	1	male	3	0	3	27	170	70	50	2.43	3.4	1	7.1	15.6	53	0	1	45	25	1774	834	1	2.43	18	16	10.1	40	0.0123	1	24	0	0				107	107	48	29	48	1.66
51	19009347	0	5	11	17	1	17	0	4	female	3	0	4	30	144	90	70	1.6	2.06	0	8.6	12	32	0	0	57	38	95	28	0	1.73			1.61	32		1		1	120	40	80	0	8	128	88	40	0	2.2
52	19043070	0	19	38	13	1	13	0	4	male	3	0	4	32	140	90	70	1.56	2	1	5.84	15.2	30.8	0	1	47	36	53	19	0	1.31		10	1.2	36	1.47	1	36	1	64	64	0	0	323	387	307	64	30	4.8
53	19055742	0	7	17	41	1.6	16	0	13	male	3	0	4	24	140	90	60	1.56	2.33	1	4.39	8.91	92	0	1	28	20	231	87	0	1.4			1.9	49	1.15	1		1	45	45	0	0	94	139	0	139	30	0
54	19055720	0	12	25	37	1.27	22.9	1	9	female	3	0	5	30	140	100	80	1.4	1.75	1	7.81	14.2	9.4	1	0	44	38	604	290	0	2.35		10	2.5	45		1	16	1	132	20	112	0	56	188	168	20	17	8.4
55	BBB	0	19	39	40	1.5	17.8	0	10	male	4	0	6	35	150	0	0			1	8	7.7	9	1	1	27	24	4180	1232	1	1.1	9	15		214	1.05	1	25	1	125	125	0	0	355	480	0	423	58	0
56	12100028492	0	9	23	48	1.4	24.5	1	9	male	4	0	5		150	0	0			1	7.8	15	20	0	1	47	38	4031	3002	1	1.81	29	16	5.81	71	0.37	1	32	1	125	20	120	5	355	480	204	20	55	10.2
57	20051630	0	3	12	51	1.53	21.8	1	9	male	3	0	5		125	130	80	0.96	1.56	0	2.8	14.4	45	0	0	45	38	99	42	0	1.32		14		44		1	30	1	119	72.5	46.5	0	128	247	93.5	145.5	0	0.64
58	19097344	1	3	3	28	1.25	17.9	0	7	male	3	0	6	48	160	0	0			0	16.5	18	24	0	1	57	43	4248	1121	1	1.83		16	9.7	53	7.6	1	34	1	30	30	0	0	220	250	220	30	33	7.33
59	19105959	0	7	15	70	1.65	25.7	0	15	male	3	0	4	25	135	110	90	1.23	1.5	0	4.13	15.6	30	0	0	53	48	383	392	0	1.27		15	1.6	52.8		1		1	147	82	65	0	76	223	141	82	0	1.72
60	N2191005666	1	3	4	32	1.3	18.9	0	7	male	3	0	6	28	142	90	70	1.58	2.03	1	2.88	17.1	34.2	0	1	56	43	1109	373	1	1.27	20	12	2.6	60		1	27	0	0				278	278	238	40	21	5.95
61	N2191008450	0	7	15	20			0	8	male	3	0	3	25	122	90	70	1.36	1.74	0	4.9	15.9	75	0	0	45	43	304.3	106.11	0	1.93	31	13	1.2	50	0.004	1	34	1	30	30	0	0	366	396	350	30	16	11.67
62	CCC	0	7	18	9	0.66	20.7	0	0.6	male	3	0	3	30	130	80	50	1.63	2.6	0	4.45	10.5	52.2	0	0			12357	3679	1	2.74			1	42		1		0	0				40	40	0	40	0	0
63	19088316	0	6	11	32	1.3	18.9	0	7	female	3	0	5	26	110	100	70	1.1	1.57	1			20	0	1	48	42	63	26	0			11		33		1	27	1	132	60	71	0	181	313	252	60	0	4.2
64	19093088	0	4	6	52	1.41	26.2	1	11	male	3	0	4	25	130	60	40	2.17	3.25	0	2.46	13.8	48	0	0	48	41	88	28	0	1.16			1.2	63.7		1		1	185	110	75	0	2	187	87	110	0	0.79
65	19095557	0	7	11	33	1.05	29.9	1	6	male	3	0	3	24	120	100	80	1.2	1.5	0	1.81	14.5	36.2	0	0	48	45	83	47	0	1.7	13	22	1.2	42		1	38	1	102.5	77.5	25	0	301	403.5	293	77.5	33	3.78
66	19086178	0	5	10	23	1.19	16.2	0	5	female	3	0	5	30	150	80	60	1.88	2.5	0	7.57	14.6	19	1	1	44	40.9	70	49	0	1.32		18	1.7	36		1	20	1	40	40	0	0	76	116	43	80	53	0.54
67	19107880	0	7	16	32	1.42	15.9	0	8	female	3	0	4	26	90	100	80	0.9	1.13	0	4.4	11	21	0	1	49	43	88	47	0	1.62	20	25		44		1	35	1	67	27	40	0	109	176	124	27	50	4.59
68	19096644	0	5	13	6.8	0.67	15.1	0	0.4	female	3	0	3	38	168	80	50	2.1	3.36	0	6.51	15.7	54.6	0	1	50	42	107	38	0	2.06	31	22		38	0.0199	1		0	0				181	181	99	67	65	1.48
69	20017436	0	5	13	22	1.13	17.2	0	5	female	3	0	4	26	145	90	70	1.61	2.07	0	4.38	14.4	94	0	0	45	37	288	120	0	1.67		14	1.67	48		1	31	0	0				235	235	135	40	60	3.38
70	19106894	0	5	8	32	1.14	24.6	1	6	female	3	0	3	30	140	100	70	1.4	2	1	12.1	16.7	17.2	1	1	49	47	175	123	0	2.6	16	16	3.7	44		1	17	1	127	20	107	0	399	526	193	20	35	9.65
71	19098959	1	3	3	25	1.01	24.5	1	5	male	3	1	5	40	158	115	85	1.37	1.86	1	7.29	16.1	60	0	1	43	39	572	279	0	1.31	9	19	3.1	48		1	29	1	57.5	37.5	20	0	412	469.5	318	37.5	127	8.48
72	15.0702	0	8	15	22.5	1.18	16.2	0	7	female	3	0	4	25	114	80	40	1.43	2.85	1	5.84	7.37	155.8	0	1	27	16	28	13	0	1.15		17	1.99	50.4		1		0	0				168	168	98	30	92	3.27
73	15.0713	1	1	1	8.4	0.67	18.7	0	0.6	male	3	0	4	42	180	85	55	2.12	3.27	1	6.83	15.02	122	0	1	47	42	2020	1050	1	1.48				48.6		1		0	0				274	274	221	35	48	6.31
74	15.0714	1	7	7	28	1.3	16.6	0	7	male	4	0	7	20	166	0	0			1	8.55	13.9	43.8	0	1	46	29	2720	1110	1	2.69			18.82	131.7		1	35	0	0				301	301	205	20	136	10.25
75	15.0673	1	1	1	11	0.84	15.6	0	2	female	4	0	4	30	0	0	0			1			25.7	0	1	41	33	4458	821	1	2.17	13	14	13.1	68		1	20	1	170	20	150	0	140	310	250	20	100	12.5
76	15.0064	1	3	3	54	1.55	22.5	0		female	3	0	4	24	133	80	60	1.66	2.22	1	4.2	13.6	12.4	1	1	37	33	939	324	0	2.3	0	17	4.3	64.5		1	37	1	96	66	30	0	102	198	132	66	65	2
77	15098719	1	1	1	22	1	22	0		female	4	0	6	40	0	0	0			1	18.2	11.7	17	1	1	48	27	2550	1670	1	2.3		9	13.05	87.5		1		0	0				107	107	87	20	15	4.35
78	15087706	1	2	2	28	1.15	21.2	1	6	female	4	0	4	26	152	0	0			0	2.09	13.97	19	1	1	53	33	825	336	0	6.64		5	2.8	64.5		1		0	0				201	201	140	20	42	7
79	N2151102148	0	5	9	55	1.54	23.2	0	12	male	4	0	5	36	130	0	0			0	1.81	12.1	13.7	1	0	39	30	145	46	0	2.1				68		1	32	1	101	101	0	0	106	207	86	121	0	0.71
80	15087989	1	4	4	54	1.42	26.8	1	10	male	3	0	5	45						1	9.5		25	0	1	44	32	196	848	0			20		194		1	40	0	120	20	100	0	67	187	167	20	67	8.35
81	15072040	1	20	20	37	1.41	18.6	0	10	male	3	0	3	20	150	80	50	1.88	3	0	20.1	10.3	12.9	1	1	43	30	3920	1680	1	5.62		18	10.77	122.9	0.328	1	21	1	50	50	0	0	101	151	101	50	0	2.02
82	79400000000000	0	6	17	8.7	0.7	17.8	0	0.8	female	4	0	4	50	180	0	0			0	7.44	10.7	14	1	1	40	20	1339	707	1	2.62		19	6.7	44	0.04	1	36	0	0				393	393	333	20	69	16.65
83	15089661	1	4	4	9			0	1	female	3	0	6	75	120	80	60	1.5	2	1	2.31	9.12	23.7	0	1	45	27	490	169	0	2.11			3.06	52.2		1		1	55	20	35	0	245	300	205	75	58	2.73
84	N2190004630	1	15	15	40	1.45	19	0	11	female	3	0	5	22	110	110	72	1	1.53	1	5.4	15	30	0	1	45	41	18636	4000	1	6	25	20	8.3	59		1	17	1	52.5	52.5	0	0	75	127.5	63	65.5	38	0.96
85	15002101	1	3	3	14			0	4	female	3	0	5	30	143	106	73	1.35	1.96	1	43.2	12.3	38	0	1	51	34	2230	622	1	2.09			19.83	179	0	1		1	261	20	241	0	0	261	241	20	0	12.05
86	15069363	1	1	1	50	1.5	22.2	0	12	male	3	0	4	20	126	58	43	2.17	2.93	1	2.57	13.3	38	0	1	42		656	323	0	2.52			7.17	207.7	1.666	1		1	55	55	0	0	52	107	40	55	15	0.73
87	15070336	0	7	22	25	1.4	12.8	0	9	female	3	0	5	20	176	79	51	2.23	3.45	1	19.97	9.95	68.77	0	1	31	22	151	46	0	1.2		28	6.03	60.1	7.835	1	16	1	220	190	30	0	44	264	74	190	10	0.39
88	15059702	1	7	8	26	1.27	16.1	0	7	female	4	0	3	30	170	0	0			1	4.89	15.2	42.4	0	1	52	45	298	174	0	2.72			4.74	68		1	30	0	0				384	384	225	20	194	11.25
89	N2150905357	0	32	42	33	1.28	20.1	1	6	male	3	0	5	40	160	110	85	1.45	1.88	1	17.13	16.5	12.7	1	1	51	40	1530	1310	1	2.87		14	10.3	63.6		1	25	1	117.5	45	72.5	0	172.5	290	180.5	90	65	2.01
90	20071565	0	18	22	7.5	0.69	15.75	0	0.8	female	4	0	4	35	0	0	0			1	4.55	11.5	33	0	1	37	28	665	167	0	1.78		18	1.3	34	0.0668	1	32	1	120	120	0	0	517	637	0	120	186	0
91	20060964	0	10	24	56	1.45	26.63	1	9	female	3	0	5	28	100	100	80	1	1.25	0	6.47	15.3	17	1	0	45	38	2344	768	1	2.4	34	29	3	48		1		1	164	109	55	0	17	181	72	109	15	0.66
92	20076203	0	12	23	7.2	0.65	17.04	0	0.5	male	4	0	4	30	180	0	0			1	4.19	11	52	0	1	48	39	380	80	0	3.2		19		34		1	16	1	63.7	20	43.7	0	217	280.7	232.7	20	54	11.64
93	20088555	1	11	11	33	1.25	21.12	1	5	female	3	0	5	30	140	80	60	1.75	2.33	0	5.54	18	68	0	1	54	40	504	144	0	1.44		16	3.6	53	0.15	1	31	0	0				813	813	570	180	93	3.17
94	N2201000414	0	6	16	14	0.94	15.84	0	2	male	3	0	4	40	156	110	70	1.42	2.23	0	12.1	10.4	131	0	0	38	30	3047	813	1	1.81			2.3	31		1		1	96	96	0	0	73.6	169.6	0	96	35	0
95	20069591	0	8	14	26	1.3	15.38	0	8	male	3	0	5	25	120	100	60	1.2	2	0	5.5	13.2	47	0	0	42	35	4625	1369	1	1.37		18	2.3	49		1		1	70	70	0	0	70	140	70	70	0	1
96	20091845	0	6	12	11.5	0.7	23.47	1	0.7	female	3	0	4	90	170	120	100	1.42	1.7	0	3.37	16.4	32	0	1	50	47	132	32	0	1.6		9	4.1	33		1	24	0	55	30	20	0	169.5	224.5	20	30	12	0.67
97	12100033621	0	18	29	23	1.17	16.8	0	5	female	3	0	3	46	150	73	40	2.05	3.75	1	22.6	10.2	24	0	1	44	30	7136	1893	1	3.75	18		13	75		1	40	1	62	40	22	0	230.5	292.5	237	40	73	5.93
98	12100029232	0	18	22	19	1.12	15.15	0	5	male	3	0	4	25	135	106	62	1.27	2.18	1	5.3	9.9	13	1	1	35	33	1113	218	1	1.8	15.5	15.5	1.2	40	0.28	1	29	1	161	86	75	10	514	675	449	86	172	5.22
99	12100028748	0	4	8	22	1.22	14.78	0	6	female	3	0	5	30	124	138	91	0.9	1.36	0	3.7	12	26	0	0	50	37	66	19	0	1.9	12.5	12.5	1.1	57	0.038	1	19	1	201	71	140	0	35	236	175	71	0	2.46
100	12100033539	0	13	29	31	1.33	17.53	0	10	male	3	0	3	35	125	120	70	1.04	1.79	1	12.9	13.6	29.6	0	1	41	35	104	48	0	2.2	11	23	2.6	48	0.15	1	23	1	134.5	55	79.5	0	198.5	333	79.5	75	116	1.06
101	12100030496	0	5	10	7	0.66	16.07	0	0.7	female	3	0	5	40	130	100	70	1.3	1.86	0	3	8.4	9	1	1	32	27	385	102	0	1.58			1.2	26		1		1	54	54	0	0	92.5	146.5	53	54	40	0.98
102	79400000000000	0	5	12	21	1.21	14.34	0	7	female	3	0	6	25	135	90	50	1.5	2.7	1	11.2	9.2	49	0	0	31	28	1924	644	1	1.8		26	2.4	49		1		1	116.5	116.5	0	0	40	156.5	0	156.5	12	0
103	79400000000000	1	6	6	50	1.45	23.78	1	10	male	4	0	4	20	160	0	0			1	28.35	10	15	1	1	29	23	11233	1869	1	3	27	15	13.4	141	0.11	1	27	1	202	125	31	46	232	434	138	125	214	1.1
104	12100036757	0	6	15	18	1.09	15.15	0	6	female	3	1	8	24	120	70	40	1.71	3	0	10.83	95	120	0	0	25	24	543	412	0	1.89	25	25	6.1	36	0.02	1	20	0	0				141	141	81	40	30	2.03
105	79400000000000	0	8	36	25	1.3	14.79	0	9	female	3	1	5	30	110	108	93	1.02	1.18	0	7	14	34	0	1	56	45	2659	957	1	1.3	27	10	3.5	43		1	32	1	130	59	71.5	0	212	342	252.5	59	61	4.28
106	79400000000000	0	17	31	50	1.6	19.53	0	15	female	3	0	5	15	150	100	80	1.5	1.88	0	60	10.6	31	0	1	42	18	3763	1799	1	4.12		15	13.3	179	1.09	1		1	125	73	52	0	132.5	257.5	125	73	60	1.71
107	N2201005866	0	5	10	37	1.4	18.88	0	10	female	3	0	4	32	120	110	70	1.09	1.71	0	4.85	13.1	20	0	0	40	36	108	43	0	2.2		7	1.6	40		1	27	1	117.5	45	72.5	0	133	250.5	190.5	45	15	4.23
108	79400000000000	0	14	23	70	1.53	29.9	1	11	male	3	0	4	20	150	205	95	0.73	1.58	0	10.5	11.4	36	0	1	57	36	1064	436	1	1.76	25.5	26	1.43	256	0.4	1		1	209	49	160	0	0	209	160	49	0	3.27
109	12100030357	0	14	31	35	1.32	20.09	1	7	male	3	0	4	20	120	80	50	1.5	2.4	1	8	16.4	34	0	1	55	44	782	315	0	1.8	9.9	17	6.5	61	0.657	1	33	1	154	20	116	18	98	252	153	20	102	7.65
110	79400000000000	0	27	34	32	1.3	18.93	0	8	female	3	0	4	20	150	120	70	1.25	2.14	1	7.4	11	34	0	1	37	24	8354	3514	1	7.12	27.6	27.6	6.98	92		1		1	89	37	53	0	25	114	78	37	0	2.11
111	12100027550	0	20	22	38	1.35	20.85	0	9	female	3	0	3	30	100	70	50	1.43	2	1	2.2	14.4	32	0	1	52	41.9	907	451.6	0	1.25	30.8	11.8	2.7	50	0.02	1	34	1	42.5	20	22.5	0	287.5	330	295.5	20	81	14.78
112	79400000000000	0	12	40	37	1.3	21.89	0	10	male	4	0	3	20	140	0	0			1	4.6	12.3	26	0	1	47	30	2398	814	1	2.36	16	16	2.5	59	0.41	1	34	1	217	86	131	0	71	288	142	86	60	1.65
113	12200047231	0	8	23	16	1.04	14.79	0	4.3	female	3	0	5	40	150	70	50	2.14	3	1	11.63	10.9	14	1	1	38	26	2012	512	1	3.61	15.2	24	2.7	42	0.3	1	27	1	141	30	87	24	198	339	222	30	100	7.4
114	51914313	0	11	18	22	1.1	18.18	0	4.4	female	3	0	4		120	90	60	1.33	2	0	2.27	12.1	90	0	1	45	40	271	173	0	1.63	12	12	3.5	55	0.23	1	34	0	0				395	395	196	95	127	2.06
115	12200043547	0	6	14	20	0.97	21.26	1	2.8	female	3	0	3		180	110	90	1.64	2	1	7.1	11.7	15	1	0	31	28	900	447	0	1.63	20.4	18	2.9	46	0.09	1	28	1	136	40	81	15	323	459	311	40	135.5	7.78
116	12200046250	0	4	10	19	1.18	13.65	0	6.5	female	3	0	5		150	125	85	1.2	1.76	0	6.2	11.8	32	0	0	47	30	47	11	0	1.03		15		30	0.01	1	26	1	227.5	55	172.5	0	61	288.5	233.5	55	0	4.25
117	79400000000000	1	6	10	35	1.16	26.01	1	5.8	male	3	1			120	90	60	1.33	2	1	17.14	14.4	20	0	0	52	34	5309	861	1	3.57	13	13	4.2	58	0.11	1	30	1	144.5	35	109.5	0	246	390.5	241.5	70	54	3.45
118	79400000000000	0	7	9	26	1.16	19.32	1	6.8	female	3	0	5	42	108	110	50	0.98	2.16	0	5.97	15.3	10	1	1	47	39	75	29	0	1.3	20	20		39		1	24	1	83.5	18.5	65	0	54	137.5	119	18.5	0	6.43
119	12200010850	0	5	11	25	1.2	17.36	0	5.3	female	3	0	5		140	90	70	1.56	2	0	2.32	13.8	52	0	1	47	38	193	139	0	1.09		20		28	0	1	28	0	0				198	198	98	76	33	1.29
120	79400000000000	0	6	14	28	1.3	16.57	0	6.7	female	3	0	4	40	130	100	80	1.3	1.63	0	5.17	13	13.7	1	1	45	36	123	29	0	1.79	15	33	1	42	0.12	1		1	82	40	40	2	1	83	40	40	2	1
121	79400000000000	0	3	14	11	0.75	19.56	0	1.7	male	3	0	6		109	85	45	1.28	2.42	0	11.3	11.8	48	0	0	30	24	1895	483	1	1.31	29	29	2.1	54	0.05	1	27	1	129	79	0	20	129	258	0	158	95	0
122	12200050096	0	8	16	21	1.18	15.08	0	5.8	female	3	0	4		150	90	60	1.67	2.5	0	11.79	12.1	67	0		50	41	391	117	0	1.36		23	3.8	58	0.01	1	32	0	0				362	362	204	60	98	3.4
123	21827320	0	5	11	20	1.08	17.15	0	5	female	3	0	3	30	160	80	60	2	2.67	1	10.76	17.6	23	0	1	55	31	317	227	0	1.23	31	31	6.3	59	0.05	1	28	0	0				194	194	119.5	44.5	40	2.69
124	79400000000000	0	7	13	43	1.4	21.94	1	9.1	male	4	0	4	36	156					1	6.3	13.5	39	0	1	53	32	1796	527	1	2.57	22	22	4.7	42	0.17	1	33	1	173	59	113.5	0	179	352	224.9	59	62.4	3.81
125	79400000000000	0	7	9	29	1.22	19.48	0	7.1	male	3	0	5		130	90	85	1.44	1.53	0	6.87	14.7	12	1	1	55	40	3269	1014	1	2.11		10		40	0.57	1	20	1	148	63	84.7	0	65	213	133.7	63	16	2.12
126	12200048390	0	7	14	39	1.15	29.49	1	5.1	female	4	1	5	36	170					1	8.11	12	13	1	1	40	36	3255	1310	1	2.49	20	20	7.3	60	0.69	1	35	1	37.5	20	17.5		165	202.5	127.5	20	55	6.38
127	20102070	0	7	12	14	0.99	14.28	0	3.1	male	4	1	5	30	180					0	8.96	9.9	88	0	0	30	25	1132	384	1	2.26	15	15	6.88	48	0.09	1	30	1	70	40	30	0	378	448	299	40	109	7.48
128	12200042122	0	9	11	45	1.12	35.87	1	6.1	male	4	0	3		100					0	4.97	14.7	47	0	0	49	44	566	183	0	1.36			1.8	53	0.01	1		0	0				211	211	163	20	28	8.15
129	12200049535	0	3	7	8	0.66	18.37	0	0.6	male	4	0	3							0	7.9	10.1	51	0	0	42	36	111	24	0	1.47	23.5	25	3.95	25	0.01	1		1	50	40	10	0	67	117	62	40	15	1.55
130	12200047522	0	6	28	18	1.07	15.72	0	4.3	female	3	0	6	26	130	80	50	1.63	2.6	0	10.66	12.4	144	0	0	47	29	127	34	0	4.68		22	1.5	74	0.04	1	30	0	0				378	378	302	20	71	15.1
131	N2190700162	0	8	24	37	1.27	22.94	1	8.8	female	4	0	6	30	140					1	3.1	12.8	30	0	1	52	37	1024	290	1	2.35	10	10	4.3	45	0.03	NA		1	132	20	112	0	137	269	232	20	17	11.6
132	79400000000000	0	7	31	55	1.35	30.18	1	10	male	3	0	3	25	120	80	50	1.5	2.4	1	11.2	13.6	5	1	1	57	46	4928	1382	1	3.06	17	17	2.7	72	0.028	NA	32	0	0				395.5	395.5	284	55	79.5	5.16
133	N2190200687	0	7	12	20	1.1	16.53	0	4	male	3	0	6	25	110	93	40	1.18	2.75	0	13.4	14.3	23.6	0	0	43	36	52	13	0	1.64	28	28	2.4	35	0.0012	NA	37	1	197.5	160	7.5	30	264	461.5	234.5	167.5	60	1.4
134	79400000000000	0	7	9	13	1.03	12.25	0	3.6	female	4	0	4		180	0	0			0	3.8	12.6	29	0	1	50	30	196	83	0	1.52	24	24	3.8	63	0.131	NA	24	0	0				265	265	210	20	39	10.5
135	79400000000000	0	11	18	58	1.63	21.83	0	16.2	male	3	0	4	30	138	90	70	1.53	1.97	0	8.35	12.3	15	1	1	48	36	5724	1794	1	2.39	30	18	5.3	100	0.137	NA	26	1	44	37	7	0	145	189	136	37	15	3.68
136	12200044439	0	13	18	48	1.49	21.62	0	10.8	male	3	0	6	25	115	130	70	0.88	1.64	0	10.1	12.8	83	0	0	50	40	3561	2362	1	1.8	23	23	4.6	67	0.05	NA		1	260	36	163	52	0	260	163	36	52	4.53
137	N2190202845	0	4	7	38	1.3	22.49	1	8	female	3	0	4	32	112	100	70	1.12	1.6	1	8.12	13.3	30.5	0	1	49	33	1197	486	1	1.76	13	13	1.9	51	0.129	NA	31	1	60	20	40	0	170	230	154	20	68	7.7
138	O51804136	0	11	37	31	1.2	21.53	1	5.2	female	3	0	3	30	160	80	60	2	2.67	0	2.83	14.9	55.2	0	0	47	36	133	41	0	3.29			3.6	52	0.03	NA	34	0	0				825	825	530	55	261	9.64
139	O71697267	1	8	8	36	1.27	22.32	1	6.8	male	4	0	6	40	180					1	20.2	10.4	10	1	0	48	34	7012	1817	1	9.6	15	15	13.4	78	0.33	NA	29	1	98	20	78	0	377	475	264	20	101	13.2
140	79400000000000	1	22	22	25	1.27	15.5	0	8.2	male	3	0	4	35	130	90	70	1.44	1.86	0	3.86	14.5	14	1	1	45	34	1161	332	1	2.46	13	13	2.7	54	0.33	NA	30	1	70	20	50	0	1197	1267	1051	20	131	52.55
141	79108210	0	9	12	16	1.02	15.38	0	4.2	female	3	0	3	40	135	100	80	1.35	1.69	0	6.82	14	9	1	1	44	35	420	190	0	1.86	21	24	3.8	40	0.02	NA	28	1	245	240	0	5	459	704	297	240	61	1.24
142	79400000000000	1	9	9	60	1.53	25.63	1	10.9	male	3	0	4	30	110	90	70	1.22	1.57	0	5.31	12.5	15	1	1	50	40	346	194	0	2.08		10	4.4	56	0.01	NA	35	0	0				372	372	291	40	58	7.28
143	79400000000000	1	2	2	56	1.52	24.24	1	10.1	male	4	0	4	30	145					0	6.4	12.8	13	1	0	55	29	1416	649	1	2.68		25	12.6	111	7.04	NA	29	0	0				374	374	375	20	88.4	18.75
144	79400000000000	1	5	5	44	1.37	23.44	1	9.5	male	3	1	4		120	85	50	1.41	2.4	1	14.9	9	13	1	1	28	18	1348	406	1	3.75	22	19	13	300	12.5	NA	28	1	30	30	0	0	344	374	212	60	177	3.53
145	12200058191	0	13	30	30	1.26	18.9	0	8	female	3	0	7	40	160	85	40	1.88	4	0	13.1	10.5	8	1	1	42	33	31	12	0	2.14		24	8	67	0.18	NA		1	60	20	40	0	234	294	75	120	53	0.63
146	79400000000000	1	8	8	36	1.41	18.11	0	9.7	female	3	0	5		127	110	80	1.15	1.59	1	2.82	13.9	24	0	1	46	45	2855	724	1	3.37	17	10	2.2	87	2.1	NA	35	1	140	85	35	10	326	466	161	85	113	1.89
147	121915679	0	8	11	14	1	14	0	2.5	female	4	0	3	52	190	0	0			0	4.66	13.8	29	0	0	52	36	244	59	0	1.78	9	11	3.65	57	0.04	1	15	1	112	20	92	0	213.7	325.7	270.7	20	53	13.54
148	51213103	0	12	27	70	1.62	26.67	1	13.2	male	4	0	3	25	0	0	0			0	3.7	14.7	5	1	1	55	41	663	417	0	1.42	19	19	1.7	61.6	0.047	1	28	1	58.8	28.8	30	0	229.8	288.6	201	28.8	91.8	6.98
149	79400000000000	0	8	10	31	1.3	18.34	0	10	male	3	0	4	25	140	110	90	1.27	1.56	0	4.86	17.9	56	0	1	50	43	104	32	0	1.41	32	32	5.8	65	0.025	1	30	0	0				273	273	183	60	30	3.05
150	79400000000000	0	7	10	32	1.35	17.56	0	11.7	male	4	0	4	30	130	90	70	1.44	1.86	1	4.2	14.4	31	0	1	48	29	237	167	0	1.69	31.7	14	2	50	0.013	1	15	1	120	99	21	0	52	172	33	99	40	0.33
151	79400000000000	0	9	15	12	1	12	0	3.2	female	4	0	4	36	170	90	60	1.89	2.83	1	6.6	13.6	36	0	1	51	38	121	51	0	2.11	15.4	23	2.37	48	0.017	1	34	1	130	48	82	17	305	435	332	48	92	6.92
152	79400000000000	0	8	12	27	1.25	17.28	0	8.1	female	3	0	4	32	140	90	70	1.56	2	1	5.3	13.2	79	0	1	54	40	175	42	0	1.83	34	15	4.57	80.9	0.991	1	31	1	90	54	36	0	137	227	137	54	36	2.54
153	79400000000000	1	8	8	34	1.3	20.12	0	8.1	female	4	1	5	45	180	85	65	2.12	2.77	1	13	17.3	14	1	1	51	39	4598	2203	1	3.9	13	13	11	83	0.402	1	33	1	75	20	55	0	385	460	356	20	164.5	17.8
154	79400000000000	0	7	14	9	0.74	16.44	0	1.3	male	4	0	3	50	180	0	0			0	7.4	14.2	60	0	0	42	25	165	53	0	1.62	17.8	21	1.98	31.3	0.01	1	34	1	124	54	58	12	264	388	295	54	59	5.46
155	91919184	1	10	10	20	1	20	1	4	male	3	1	5	24	140	80	60	1.75	2.33	1	9.4	9.5	167	0	1	34	32	2649	960	1	3.27	30	30	11.6	58	0.3	1	29	0	0				371.8	371.8	166	126	116.5	1.32
156	79400000000000	0	8	16	9	0.67	20.05	0	0.8	female	3	0	3	50	180	70	50	2.57	3.6	1	10.8	13.3	22	0	1	38	34	1006	382	1	2.43	26	26	4.2	36	0.072	1	23	0	0				357	357	164	47.5	146	3.45
157	79400000000000	0	16	27	22	1.18	15.8	0	7.3	male	3	0	5	20	120	0	0			0	4.6	13	22	0	1	49	45	1087	252	1	1.34	24	21	3	82	0.069	1	27	1	144	80	64	0	140	284	129	80	86	1.61
158	41518407	0	11	14	37	1.2	25.69	1	7.3	female	4	0	5	30	0	0	0			1	12	17.7	22	0	1	55	44	291	133	0	2.04	26	26	8.8	87	0.01	1	32	0	0				411	411	313	20	77.6	15.65
159	19024446	0	3	11	7.5	0.67	16.71	0	0.4	male	4	0	4	25	150	94	70	1.6	2.14	0	2.2	12.7	23	0	0	40	34	695	201	0	2			12	35	0.59	1		1	60	40	20	0	50.5	110.5	54	40	31.5	1.35
160	79400000000000	1	5	5	68	1.5	30.22	1	12.4	male	4	0	3	36	0	0	0			1	9	11.3	10	1	1	46	33	4201	1082	1	4.57	14	7	14	109	0.389	1	36	1	207	45	127	35	293.5	500.5	372	45	356.5	8.27
161	79400000000000	0	6	11	8.9	0.71	17.66	0	0.8	female	3	0	5	32	130	80	50	1.63	2.6	0	4.71	12.1	108	0	1	42	32	211	63	0	1.1		12		39		1		0	0				203.6	203.6	147	20	36.6	7.35
162	79400000000000	0	7	14	16.8	1.2	11.67	0	4.3	female	3	0	4	28	140	85	65	1.65	2.15	0	3.56	14.2	37	0	1	47	43	89.6	48.3	0	1.51	16	12	1.2	31	0.01	1	31	1	105	65	40	0	401	506	282.5	65	173.5	4.35
163	79400000000000	0	6	15	8.2	0.76	14.2	0	2.5	male	3	0	4	40	160	0	0			1	12.7	7.8	17	1	1	32	20	679	276	0	2.56	22	22	4.3	107	0.2	1		0	0				164	164	20	81.3	138	0.25
164	79400000000000	1	3	3	28	1.2	19.44	0	5	male	3	0	6	26	100	90	60	1.11	1.67	1	2.88	12.7	38	0	1	52	40	2219	554	1	1.21	28	12	3.6	59	0.0178	1	22	0	0				248	248	140.5	40	87.5	3.51
165	79400000000000	0	7	13	26.5	1.2	18.4	0		female	3	0	4	22	150	90	70	1.67	2.14	0	15.3	15.9	56	0	0	50	44	146	50	0	1.46	21	21	7.2	62	0.06	1	30	0	0				294.5	294.5	115.5	105	90.3	1.1
166	31965068	0	5	10	13	0.98	13.54	0	2.7	male	3	1	5	30	126	107	61	1.18	2.07	0	7.4	14	22	0	0	43	30	1319	293	1	1.99	21	21	4	33	0.01	1		1	124	86	31.5	6	58	182	50.5	86	50	0.59
167	79400000000000	1	7	7	21	1.1	17.36	0	8	female	4	0	4	50	0	0	0			1	3.7	18	10	1	1	54	28	5545	1872	1	2.8	23	23	14	85	0.46	1	38	1	80.25	20	42.5	8	313.05	393.3	133.7	20	230.4	6.69
168	79400000000000	0	6	30	55	1.35	30.18	1	9.9	male	3	0	3	25	160	80	50	2	3.2	1	7.4	17	28	0	1	57	38	1089	625	1	1.38	36	14	3	67	0.01	1	31	0	0				395	395	240	65	157	3.69
169	79400000000000	1	8	9	4.1	0.5	16.4	0	0.4	female	3	1	3	30	180					0	7	10.6	41	0	1	32	17	257	332	0	1.15		21	3.1	35	0.0165	1		0	0				293	293	60	120	248.5	0.5
170	1220047809	1	7	7	9.1	0.7	18.57	0	0.7	male	3	0	3	34	186	80	60	2.33	3.1	1	10		39	0	1	46	26	14129	2800	1	1.7	35		3.2	31		1		1	136	105	17.5	0	136	272	35	210	41	0.17
171	1224569	0	2	5	43	1.42	21.33	0	9.6	male	3	0	4		98	110	90	0.89	1.09	0	5.64	14.9	44	0	0	50	36	191	124	0	1.32	32			50	0.01	1		1	40	40	0		138	178	0	178	0	0
172	1224626	0	2	5	9.3	0.84	13.18	0	1.9	female	3	0	4	32	140	100	80	1.4	1.75	0	5.98	14.3	60	0	0	42	35	136	28	0	3.7			3.8	43		NA		0	0	0	0		155	155	95	60	0	1.58
173	12238968	0	3	5	2	1.4	1.02	0	5.3	female	4	1	6	22						0	4.45	12.7	33	0	0	37	33	135	1692	1	1.4	30			44	0.01	0		1	92	92	0		44	136	44	92	0	0.48
174	12239377	0	4	5	46	1.45	21.88	0	10.7	male	3	0	4	22	130	100	80	1.3	1.63	0	5.48	15.5	18	1	0	54	36	525	228	0	1.5	16		2.1	48	0.5581	1	29	1	82	20	62		98	180	154	20	6	7.7
175	1223925	0	2	4	78	1.55	32.47	1	14.5	female	3	0	5	20	100	100	80	1	1.25	0	5.32	14.7	45	0	0	44	41	18	40	0	1.7			2	63		NA		0	0	0	0		99	99	0	99	0	0
176	12239467	0	2	4	51	1.45	24.26	1	10.3	male	3	0	4	25	120	110	90	1.09	1.33	0	9.38	15.2	19	1	0	50	35	92	37	0	1.24	17		1.6	47	0.0935	1		1	33	33	0		105	138	105	33	0	3.18
177	12239885	0	2	2	29	1.3	17.16	0	10.8	female	3	0	5	22	115	100	80	1.15	1.44	0	4.14	15.2	67	0	0	48	38	184	62	0	1.2				54		1		0	0	0	0		87	87	0	87	0	0
178	12241141	0	4	6	4	1.2	2.78	1	12.3	female	3	1	4		120	100	80	1.2	1.5	0	1.91	12.4	12	1	1	52	34	73	25	0	1.27	16		2.3	54		1		1	75	30	45		170	245	215	30	0	7.17
179	122443	0	3	2	30	1.44	1.45	0	10.1	male	3	0	4	20	104	95	80	1.09	1.3	0	3.6	11.6	20	0	0	44	32	88	24	0	1.49	21		1.1	46	0.0194	1		1	60	30	30		136	196	87	109	0	0.8
180	122455	0	1	1	25	1.26	21.4	0	5.7	male	3	1	5	24	125	95	80	1.32	1.56	0	5.51	13.2	42	0	0	47	35	127	50	0	1.1	23			43		1		1	30	30	0		82	112	0	112	0	0
181	1224197	0	4	4	15	1.3	8.88	0	5.3	male	3	1	5	30	136	80	60	1.7	2.27	0	3.8	12.2	14	1	0	50	35	167	71	0	1.29	16		1.4	36	0.0218	1		1	185	135	50		104	289	154	135	0	1.14
182	122426	0	2	4	40	1.35	2.19	1	8.4	male	3	0	4	24	130	90	70	1.44	1.86	0	4	14.6	38.6	0	0	50	40	252	175	0	1.8	35		1.9	55	0.01	1		0	0	0	0		283	283	136	97	0	1.4
183	1224483	0	3	6	38	1.37	20.25	0	8.4	male	3	0		20	92	90	60	1.02	1.53	0	5.28	12.9	65	0	0	42	38	1151	278	1	1.6				54		1		1	43	43	0		132	175	98	77	0	1.27
184	12245	0	2	3	48	1.42	23.8	1	10.1	female	3	0	4	20	134	90	70	1.49	1.91	0	3.92	12.8	20	0	0	46	39	49	14	0	1.33				37		NA		1	152	62	90		48	200	138	62	0	2.23
185	12239481	0	3	3	53	1.47	24.53	1	11.2	male	3	0	4	20	130	110	90	1.18	1.44	0	2.48	15.7	33	0	0	47	32	352	23	0	1.5	37			68		0		0	0	0	0		158	158	68	90	0	0.76
186	12246218	0	1	4	55	1.6	21.48	0	13	male	3	0	6	24	100	100	80	1	1.25	0	3.84	15	45.7	0	0	47	41	81	30	0	1.4			1.6	64		1		1					70	70	0	70	0	0
187	12238296	0	1	3	28	1.25	17.92	0	7.3	female	3	0	4	22	120	110	90	1.09	1.33	0	1.62	12.4	13	1	0	41	36	41	21	0	1.4			0.8	44		0		1	45	45	0		52	97	0	97	0	0
188	12238389	0	4	6	33	1.35	18.11	0	9.5	female	3	0	4	28	112	100	82	1.12	1.37	0	2.8	13.8	29	0	0	49	38	82	32	0	1.3			1.64	36		0		1	144.5	82	62.5		62	206.5	124.5	82	0	1.52
189	1223358	0	3	3	36	1.42	17.85	0	9.8	female	3	0	3	20	120	80	60	1.5	2	0	3.9	15.2	43	0	0	47	36	68	38	0	1.15			2	54		1		0	0	0	0		135	135	60	75	0	0.8
190	12244699	0	2	6	1	0.7	2.04	0	0.8	female	3	0	4	30	140	90	70	1.56	2	0	5.18	14.6	66	0	0	50	33	96	23	0					37		NA		0	0	0	0		121	121	76	45	0	1.69
191	12244371	0	1	3	58	1.63	21.83	0	12.3	male	3	0	6	20	100	110	90	0.91	1.11	0	5.47	14.2	12	1	0	53	42	135	16	0	1.35	31		1.7	53	0.01	0		1	55	55	0		69.5	124.5	0	124.5	0	0
192	12239893	0	1	2	51	1.62	19.43	0	13.8	male	3	0	5	22	90	100	90	0.9	1	0	6.43	16.9	80	0	0	54	37	51	23	0	1.9	34			59		1		1	20	20	0		57	77	0	77	0	0
193	1224749	0	2	5	50	1.5	2.22	0	11.8	male	3	0	4	25	99	110	99	0.9	1	0	3.62	14.8	36	0	0	50	40	63	31	0	1.14	32		1.6	61		1		1	30	30	0		99	129	59	70	0	0.84
194	1223821	0	2	2	25	1.25	16	0	6.7	male	3	0	6	22	100	85	60	1.18	1.67	0	4.66	15.1	67	0	0	46	33	128	30	0	0.95			2.1	51		1		0	0	0	0		109	109	0	109	0	0
195	1223338	0	2	3	25	1.15	18.9	0	6.3	female	3	0	6	24	130	110	90	1.18	1.44	0	5.23	16.2	113	0	0	46	35	171	88	0				2.8	60		0		0	0	0	0		129	129	0	129	0	0
196	1224279	0	1	2	24	1.15	18.15	0	5.4	male	3	0	6	25	120	90	70	1.33	1.71	0	8.5	16.5	29	0	0	51	34	90	35	0	1.11				53	0.0115	1		0	0	0	0		99	99	0	99	0	0
197	12231976	0	6	6	7.5	0.7	15.31	0	0.5	male	3	0	3	40	180	89	61	2.02	2.95	0	8.24	11.4	12	1	1			253	117	0	1.63	26		3.2	41	0.0224	1		1	33	33	0		59	92	0	88	4	0
198	12242164	0	2	3	29	1.3	13.18	0	8.4	female	3	0	5	26	120	100	80	1.2	1.5	0	11.9	14.3	20	0	0	46	35	61	24	0	1.19	23		3	42	0.01	1		1	155	155	0		22	177	0	177	0	0
199	1223231	0	1	3	17	1.2	11.81	0	3.5	female	3	0	4	20	120	85	60	1.41	2	0	8.91	19.1	32	0	0	58	48	95	39	0	1.22	25		2.6	53		1		0	0	0	0		119	119	0	119	0	0
200	12238489	0	4	4	44	1.4	22.45	1	9.5	male	3	0	4	22	125	80	60	1.56	2.08	0	4.95	16.6	30	0	0	55	36	171	62	0	1.1	37		2.1	63	0.0325	1		0	0	0	0		228	228	178	50	0	3.56
201	12238754	0	1	2	60	1.6	2.34	0	12.1	male	3	0	5	24	110	100	80	1.1	1.38	0	3.74	14.9	58.1	0	0	45	37	14	94	0	0.95	40		1.8	77	0.01	1		0	0	0	0		87	87	0	87	0	0
202	1223843	0	3	5	25	1.22	16.8	0	7.4	male	3	0	4	24	120	90	70	1.33	1.71	0	2.91	16.3	12	1	0	53	42	235	233	0	1.18			1.7	53		1		0	0	0	0		210	210	170	40	0	4.25
203	12238239	0	1	4	34	1.23	22.47	1	5.6	female	3	1	5	25	130	90	70	1.44	1.86	0	5.12	13.2	56	0	0	47	37	288	125	0	1.77	30		2.2	51	0.01	1		1	30	30	0		82	112	0	112	0	0
204	12238353	0	4	7	8.5	0.73	15.95	0	1.1	male	3	0	5	40	160	80	55	2	2.91	0	4.1	1.5	15	1	0	48	35	259	16	0	1.33			1.2	27		1		1	141.5	94	47.5		36	177.5	71.5	106	0	0.67
205	1223828	0	2	3	31	1.22	20.83	1	5.8	male	3	0	4	25	140	100	80	1.4	1.75	0	1.5	13.8	123	0	0	49	38	69	26	0	1.12	33		3.3	51	0.0172	1		0	0	0	0		140	140	56	84	0	0.67
206	12238325	0	1	3	38	1.47	17.59	0	13.2	male	3	0	6	22	86	100	80	0.86	1.08	0	3.12	17.6	40	0	0	53	41	566	274	0	1.14	37		1	55	0.01	1		1	85	85	0		111	196	71	125	0	0.57
207	12239892	0	1	3	55	1.45	26.16	1	10.5	female	3	0	5	20	120	80	60	1.5	2	0	4.84	15.6	19	1	0	45	41	236	122	0	1	39			57		0		0	0	0	0		99	99	0	99	0	0
208	12242977	0	1	3	15	0.9	18.52	1	4.1	male	3	0	5	25	120	80	60	1.5	2	0	1.65	14.2	36	0	0	45	38	638	249	0	1.11				53		1		0	0	0	0		109	109	0	109	0	0
209	12233844	0	1	3	37	1.31	21.56	1	8.3	female	3	0	6	20	130	90	70	1.44	1.86	0	2.91	14.7	17	1	0	49	43	37	173	0	1.26			3.2	51		1		1	20	20	0		87	107	0	107	0	0
210	12243825	0	5	9	25	1.16	18.58	1	5.7	male	3	0	5		120	90	70	1.33	1.71	0	11.41	13.9	38	0	0	47		142	67	0	1.54			2.2	43	0.0112	1	27	1	180	85	95		46	226	134.2	85	6.8	1.58
211	12241137	0	1	2	21	1.15	15.88	0	6.4	male	3	0	5	24	126	80	60	1.58	2.1	0	2.55	14.6	64	0	0	43	33	14	46	0	0.89			1.8	52		0		0	0	0	0		96	96	56	40	0	1.4
212	12243622	0	1	4	45	1.5	20	0	14.8	female	3	0	4	22	100	90	70	1.11	1.43	0	5.78	16.2	43	0	0	50	35	122	30	0	1.1	37		2.5	83	0.0213	1		0	0	0	0		89	89	44	45	0	0.98
213	12241461	0	1	3	38	1.6	14.84	0	12.2	male	3	0	4	20	110	95	70	1.16	1.57	0	2.93	13.8	43	0	0	48	40	115	62	0	1.4	30		1.7	51	0.0453	1		1	47	47	0		50	97	0	97	0	0
214	12241446	0	1	3	15	0.91	18.11	0	2.5	female	3	0	5	36	110	100	80	1.1	1.38	0	7.33	12.9	50	0	0	40	36	84	17	0	1.1	29		2.5	46	0.01	1		0	0	0	0		95	95	0	95	0	0
215	12241654	0	1	3	78	1.67	27.97	1	13.9	male	3	0	5	24	130	100	80	1.3	1.63	0	2.85	18.1	17	1	0	53	45	17	81	0	1.13	37		2.1	97	0.0103	1		0	0	0	0		99	99	0	99	0	0
216	12242772	0	3	5	37	1.35	20.3	0	8.1	female	3	0	4	20	110	90	70	1.22	1.57	0	5.45	16	32	0	0	51	42	746	494	0	1.65	19		1.8	50	0.01	NA		0	0	0	0		176	176	111	60	0	1.85
217	1224856	0	1	3	31	1.2	21.53	1	6	male	3	0	4	30	122	70	50	1.74	2.44	0	3.13	15.7	40	0	0	50	41	166	74	0	1.11	31		2.7	50	0.0095	1		0	0	0	0		124	124	37	87	0	0.43
218	12248732	0	1	3	8.8	0.6	24.44	0	0.6	male	3	0	6							0	4.15	1.9	36	0	0	36	27	273	71	0	1.25	31			36	0.01	1		1	56	56	0		59	115	0	115	0	0
219	12241116	0	3	7	3	1.25	1.92	0	6.4	female	3	0	4	26	150	90	75	1.67	2	0	2.56	15.3	52	0	0	50	39	15	32	0	1.19				56		NA		0	0	0	0		157	157	82	75	0	1.09
220	12248651	0	4	8	93	1.63	35	1	14.6	male	3	0	3	22	100	100	60	1	1.67	0	3.92	17	38.1	0	0	44	42	285	142	0	1.27	29		3	87		1		0	0	0	0		175	175	71	99	0	0.72
221	1224875	0	4	5	15	1.3	8.88	0	5.6	male	3	0	4	26	120	90	70	1.33	1.71	0	4.4	15.7	60	0	0	49	40	95	23	0	0.98	39		2.5	56	0.01	1		0	0	0	0		201	201	109	87	0	1.25
222	12246187	0	2	4	7	1.63	2.63	0	13.5	female	3	0	4	20	100	100	80	1	1.25	0	3.74	16.3	23	0	0	51	36	342	137	0	1.4				58		1		1	40	40	0		96	136	61	75	0	0.81
223	12246297	0	3	4	13	0.95	14.4	0	2.8	female	3	0	5	28	145	90	70	1.61	2.07	0	9.11	11.3	12	1	0	49	27	63	12	0	1.69			1.4	32	0.01	1		1	118	88	30		78	196	108	88	0	1.23
224	1224684	0	1	4	36	1.44	17.36	0	9.7	female	3	0	5	20	120	85	76	1.41	1.58	0	2.72	12.8	15	1	0	49	37	211	87	0	1.19				47		1		1	65	55	10		47	112	57	55	0	1.04
225	1224618	0	2	4	41	1.53	17.51	0	11.2	female	3	0	6	24	120	100	80	1.2	1.5	0	5.5	13.2	15.7	1	0	49	35	18	80	0	1.34	20			46	0.016	1		1	50	20	30		116	166	146	20	0	7.3
226	12239762	0	3	5	13	1.2	14.96	0	3.8	female	3	0	4	40	160	80	55	2	2.91	0	4.32	17.1	33	0	0	56	41	99	25	0	1.23	30		2.5	47	0.0159	1		0	0	0	0		179	179	124	55	0	2.25
227	1224766	0	4	3	19	1.13	14.88	0	4.5	female	3	0	5	35						1	3.81	12.6	44	0	0			119	33	0		18			55		1		0	0	0	0		162	162	90	67	5	1.34
228	1224447	0	1	6	3	1.51	1.32	0	11.1	female	3	0	4	28	130	80	60	1.63	2.17	0	2.5	14	2.4	1	0	45	38	96	45	0					50		NA		0	0	0	0		87	87	0	87	0	0
229	12246336	0	5	7	18	1	18	0	5	female	3	0	4	28	150	70	50	2.14	3	0	6.41	15.8	16	1	0	47	35	849	265	0	1.33				53		NA		0	0	0	0		143	143	44	99	0	0.44
230	1224576	0	6	7	22	1.2	15.28	0	9.6	female	3	0	3	30						0	2.92	11.8	12	1	0	46	35	47	22	0	1.33	13		0.8	37	0.0523	1		1	229	100	129		59	288	188	100	0	1.88
231	12244329	0	2	5	47	1.45	22.35	0	10.1	male	3	0	4	24	120	100	80	1.2	1.5	0	4.45	16.9	42	0	0	52	36	211	84	0	1.11				65		0		0	0	0	0		181	181	70	111	0	0.63
232	12249299	0	1	5	39	1.36	21.09	1	8.8	male	3	0	3	20	100	85	65	1.18	1.54	0	3.1	11.3			0	38	34	56	20	0	1.11	42		1.4	52	0.01	0		0	0	0	0		111	111	0	111	0	0
233	12249346	0	3	5	44	1.59	17.4	0	13.1	female	3	0	4	20	110	90	70	1.22	1.57	0	5.7	16	61	0	0	52	43	83	27	0	1.55	38		3.1	57	0.01	1		0	0	0	0		201	201	141	40	20	3.53
234	1224348	0	4	6	24	1.25	15.36	0	8.8	female	3	0	3	25	145	90	60	1.61	2.42	0	6.16	16.4	14	1	1	52	41	213	18	0	1.5	16		4.8	55		1		0	0	0	0		244	244	144	84	16	1.71
235	12246547	0	1	2	36	1.34		0	8	male	3	0	5	20	100	90	70	1.11	1.43	0	6.29	15.4	18	1	0	45	39	269	148	0	1.9	36		2.3	58	0.0252	1		0	0	0	0		87	87	0	87	0	0
236	12249717	0	1	2	50	1.48	23	1	10.8	male	3	0	5	20	110	100	80	1.1	1.38	0	3.45	15.1	17.8	1	0	49	41	12	42	0	1.3	35		1.8	54	0.01	NA		0	0	0	0		87	87	0	87	0	0
237	1224973	0	3	4	15	1.8	17.16	0	4.9	female	3	0	4	24	115	80	60	1.44	1.92	0	9.35	15.6	92	0	0	49	45	469	346	0	1.18				50		1		0	0	0	0		170	170	115	55	0	2.09
238	12249885	0	3	4	13	0.94	15.26	0	3.9	female	3	0	4	30	140	80	60	1.75	2.33	0	14.3	17.4	95	0	0	53	40	254	147	0	1.63	21			46	0.01	1		0	0	0	0		176	176	146	30	0	4.87
239	12249741	0	1	5	17	1.3	1.37	0	4.8	male	3	0	5	26	120	80	60	1.5	2	0	3.14	14.6	11	1	0	48	36	127	40	0					46	0.01	0		0	0	0	0		87	87	0	87	0	0
240	12241719	0	6	12	4	1.4	2.04	0	9.3	female	3	0	5	26	140	80	60	1.75	2.33	0	3.67	16.7	28	0	0	58	36	445	20	0				1.3	59		NA		0	0	0	0		203	203	183	20	0	9.15
241	12241155	0	1	3	29	1.2	20.14	0	8.3	male	3	0	5	25	110	80	60	1.38	1.83	0	5.64	12.9	68	0	0	41	36	91	40	0	1.1			1.9	51	0.01	NA		0	0	0	0		97	97	57	40	0	1.43
242	12249818	0	2	4	32	1.15	24.2	1	5.1	male	3	0	4	25	134	100	80	1.34	1.68	0	7.58	16.3	48.3	0	0	48	43	153	71	0	1.26	35		2.5	44	0.01	1		0	0	0	0		193	193	128	65	0	1.97
243	1224643	0	2	4	3	1.3	1.78	0	9.1	female	3	0	4	24	140	100	75	1.4	1.87	0	5.99	17.5	32	0	0	55	42	166	86	0	1.86	16		4.8	67	0.13	1		0	0	0	0		141	141	66	75	0	0.88
244	12246311	0	5	8	30	1.2	21	1	6.8	male	3	0	4	35						0	4.14	12.2	22	0	0	50	38	10	27	0	1.31	22		2.6	62	0.0701	1		1	80	50	30		110	190	140	50	0	2.8
245	12246574	0	3	7	53	1.46	24.86	1	10.9	male	3	0	4	24	120	100	80	1.2	1.5	0	3.93	15.1	80	0	0	57	40	72	33	0	2.1	16		1.97	78	1.399	1	21.5	1	216	55	106		33	249	134	55	5	2.44
246	12242818	0	3	5	34	1.2	23.61	1	6.3	male	3	0	5	24	130	100	80	1.3	1.63	0	3.83	12.3	32	0	0	45	38	242	59	0	1.22			2.2	37	0.01	1		1	143	118	25		56	199	81	118	0	0.69
247	12246791	0	1	3	14	1	14	0	3.4	female	3	0	5	24	140	90	70	1.56	2	0			83	0	0	47	36	294	138	0	1.23	30		1.2	54	0.0474	NA		0	0	0	0		108.5	108.5	0	108.5	0	0
248	12244664	0	4	3	35	1.4	17.86	0	9.4	male	3	0	5	20	120	95	75	1.26	1.6	0	3.46	13.7	47	0	0	50	38	117	55	0	0.35			1.5	44		NA		0	0	0	0		181	181	141	40	0	3.53
249	12246844	0	2	3	60	1.59	24	1	10.8	male	3	0	6	20	96	100	80	0.96	1.2	0	1.95	16.8	15	1	0	50	41	19	89	0	1.34	33		1.9	55	0.01	1		0	0	0	0		161	161	0	161	0	0
250	12246446	0	1	2	48	1.47	22.21	0	11.2	male	3	0	6	22	90	100	80	0.9	1.13	0	7.1	16	28	0	0	46	38	13	31	0	1.5	31		1.3	57	0.0149	NA		1	30	30	0		57	87	0	87	0	0
251	12246664	0	1	3	45	1.48	20.54	0	12.8	male	3	0	4	24	110	90	70	1.22	1.57	0	3.45	17.7	26	0	0	46	36	129	73	0	1.18			2.9	46		1		0	0	0	0		106	106	41	65	0	0.63
252	12246552	0	2	7	92	1.67	32.99	1	15.8	male	4	0	4	20						0	4.12	12.9			0			47	43	0	1.62	31			68		1		0	0	0	0		150	150	0	150	0	0
253	122246594	0	3	7	16	1.17	11.69	0	6	male	4	0	4	30						0	4.41	12.4	28	0	0	40	35	113	36	0	1.64	27		2.44			1		1	159	20	139		56	215	171	44	0	3.89
254	12232514	0	2	3	70	1.55	29	1	12.6	male	3	0	4	16	98	110	100	0.89	0.98	0	2.92	16.9	38	0	0	52	44	318	223	0	1.47			1.4	56		1		1	57.5	57.5	0		108	165.5	108	57.5	0	1.88
255	12234526	0	2	2	51	1.63	19.2	0	15.3	male	3	0	6	20	100	100	85	1	1.18	0	5.73	16.3	10	1	0	51	43	248	191	0	1.17	30		1.5	72		NA		1	30	30	0		102	132	47	85	0	0.55
256	12233549	0	1	2	8	0.6	22.22	0	0.6	female	3	0	5	30	130	80	60	1.63	2.17	0	6.38	13.8	49.6	0	0	40	32	146	52	0				2	39		NA		0	0	0	0		77	77	0	77	0	0
257	12244162	0	1	3	49	1.55	20.4	0	12.2	female	3	0	5	20	100	100	90	1	1.11	0	3.6	16.2	19	1	0	47	37	62	46	0	1.13				49		1		1	38	38	0		85	123	50	73	0	0.68
258	12232619	0	1	3	26	1.2	18.06	0	8.3	male	4	0	3	25	110	100	80	1.1	1.38	0	4.59	14.8	58	0	0	48	44			0	1						1		0	0	0	0		157	157	67	90	0	0.74
259	12234886	0	2	4	34	1.48	15.52	0	11.7	male	3	0	5	20	130	80	60	1.63	2.17	0	4.9	15.8	41	0	0	48	38	68	31	0	1.14	40		2.8	60		1		0	0	0	0		158	158	93	65	0	1.43
260	1223826	0	2	11	17	1	17	0	3.8	male	3	0	4	26	130	90	70	1.44	1.86	0	1.64	15.5	97	0	0	50	34	178	58	0	0.96			3	52	0.0107	NA		0	0	0	0		191	191	116	75	0	1.55
261	12242152	0	2	4	25	1.18	17.95	0	7.7	female	3	0	3	25	125	100	80	1.25	1.56	0	4.11	16.5	35	0	0	55	40	265	15	0	1.3	31		2.4	47	0.1669	1		0	0	0	0		110	110	55	55	0	1
262	12245457	0	1	3	80	1.77	25.5	0	15.7	male	3	0	4	25	70	105	80	0.67	0.88	0	4.19	12.7	13	1	0	55	40	73	44	0					38		NA		1	80	20	60		24	104	84	20	0	4.2
263	12245318	0	4	8	25	1	25	1	7.1	female	3	0	4	28	120	70	50	1.71	2.4	0	5.37	16.6	31	0	0	55	37	14	28	0	1.5	15		2.3	49		NA		0	0	0	0		141	141	101	40	0	2.53
264	12245263	0	2	4	22	1	22	1	6.3	male	3	0	4	22	130	90	70	1.44	1.86	0	4.21	14	11	1	0	46	37	12	24	0					49		NA		0	0	0	0		155	155	68	87	0	0.78
265	12243575	0	2	4	42	1.45	19.98	0	10.4	male	3	0	4	20	90	90	70	1	1.29	0	6.78	15.3	50	0	0	47	32	114	142	0					23		1		0	0	0	0		147	147	107	40	0	2.68
266	12245719	0	2	4	35	1.5	15.26	0	13.2	female	3	0	4	20	110	100	80	1.1	1.38	0	1.82	12.8	20	0	0	50	38	87	19	0	1.22	25		1.22	59	0.01	1		1	137	104	33		36	173	69	104	0	0.66
267	12233294	0	1	3	4	1.43	1.96	0	9.5	female	3	0	5	30	128	80	60	1.6	2.13	0	5.38	12.8	19	1	0	46	36	34	161	0	0.95			1.6	53		0		0	0	0	0		101	101	0	101	0	0
268	122453	0	2	4	71	1.8	21.91	0	13.5	female	3	1	4	20	120	100	75	1.2	1.6	0	2.84	14.4	73	0	0	52	46	58	23	0					67		NA		0	0	0	0		156	156	32	124	0	0.26
269	1224512	0	1	3	18	1.15	13.61	0	4.5	male	3	1	5							0	7	8	74	0	0	52	33	167	57	0	1.18	29		1.4	42	0.3773	1		1	65	20	45		104	169	117	52	0	2.25
270	12231917	0	3	5	15	0.92	1.45	0	3.4	female	3	0	5	28	140	98	78	1.43	1.79	0	11.8	15.1	50	0	0	46	34	513	186	0	1.19			2.7	32		1		0	0	0	0		104.5	104.5	47	57.5	0	0.82
271	12234423	0	1	5	31	1.1	25.62	1	7.5	female	3	0	4	24	125	90	70	1.39	1.79	0	6.75	16.1	12	1	0	49	35	70	21	0	1.1			2.3	54		1		0	0	0	0		166	166	79	87	0	0.91
272	12239337	0	1	6	22	1.18	15.8	0	5.3	female	3	0	6	28	110	90	75	1.22	1.47	0	6.9	12.8	70	0	0	48	35	77	25	0	1.19			1.8	41		0		0	0	0	0		99	99	0	99	0	0
273	1223482	0	3	5	8.9	0.72	17.17	0	1.3	male	3	0	3	30	140	85	50	1.65	2.8	0	3.31	1.9	17	1	0	45	30	297	84	0	1.62	22		1.6	40		NA		0	0	0	0		125.2	125.2	0	119	6.2	0
274	12239	0	1	4	46	1.44	22.18	0	11.7	male	3	0	5	18	80	90	70	0.89	1.14	0	9.97	13.9	16	1	0	48	35	12	50	0	1.13	24		2.7	44		NA		1	101	81	20		59	160	79	81	0	0.98
275	1224126	0	2	4	52	1.58	20.83	0	11.3	female	3	0	6	22	110	95	80	1.16	1.38	0	3.6	14.3	22	0	0	52	38	229	97	0	1.18	27		2.1	49	0.01	1		1	40	40	0		157	197	142	55	0	2.58
276	12239788	0	1	3	38	1.43	18.58	0	10.5	female	3	0	5	20	125	100	80	1.25	1.56	0	1.5	16.4	14	1	0	49	38	13	38	0					55		NA		0	0	0	0		99	99	0	99	0	0
277	12242362	0	2	3	31	1.1	25.62	1	4.5	female	3	0	5	24	148	100	80	1.48	1.85	0	4.3	16.6	27	0	0	50	43	334	16	0	1.16	36		3.3	69	0.0349	1		0	0	0	0		159	159	60	99	0	0.61
278	1224336	0	2	4	40	1.43	1.96	0	8.3	male	3	0	5	20	120	100	80	1.2	1.5	0	3.75	15.9	60	0	0	47	42	138	74	0	1.2	37			65		1		0	0	0	0		99	99	0	99	0	0
279	12239528	0	2	3	34	1.28	20.75	1	8.7	male	3	0	4	20	100	100	80	1	1.25	0	2.46	12.1	38	0	0	45	35	66	17	0	1.42	17		1	43		1		1	127	77	50		46	173	96	77	0	1.25
280	122433	0	1	4	38	1.5	16.89	0	11.3	male	4	0	4	22	120	90	70	1.33	1.71	0	1.73	16.3	20	0	0	48	40	94	30	0	1.1	35		2.5	56	0.01	1		0	0	0	0		131	131	0	131	0	0
281	12232825	0	1	5	32	1.25	21.4	1	7.8	male	3	0	3	30	120	90	60	1.33	2	0	6.2	15.7	52	0	0	50	42	91	39	0					66		NA		0	0	0	0		97	97	22	75	0	0.29
282	12245939	0	1	3	35	1.35	20.25	0	7.9	male	3	1	4		130	105	90	1.24	1.44	0	2.83	11.7	48	0	0	44	33	149	45	0	1.16	18			38	0.01	1		1	135.5	88	47.5		19.5	155	67	88	0	0.76
283	12245261	0	1	4	28	1.2	23.8	1	6.1	female	3	0	4	25	130	90	70	1.44	1.86	0	5.25	14	59	0	0	45	35	83	20	0	0.98	36		1.5	51	0.01	0		0	0	0	0		84	84	0	84	0	0
284	12245988	0	2	4	60	1.5	27	1	11.2	male	3	1	3	20	120	100	80	1.2	1.5	0	4.16	15.6	68	0	0	52	41	232	113	0	1.21	41		2.8	73	0.01	1		0	0	0	0		199	199	112	87	0	1.29
285	12245122	0	3	7	9.5	0.73	17.83	0	0.7	female	3	0	4	40	170	80	55	2.13	3.09	0	6.6	15.9	11	1	0	46	31	1222	489	1	1.86	30		7.3	59	0.0197	1		1	55	55	0		35.5	90.5	28	62.5	0	0.45
286	12245333	0	1	4	37	1.45	17.6	0	10.7	male	3	0	5	22	116	100	80	1.16	1.45	0	3.7	17.4	37	0	0	50	42	216	12	0					64		0		0	0	0	0		118	118	0	118	0	0
287	1224225	0	2	2	21	1.2	14.58	0	7.7	female	3	0	4	20	124	80	50	1.55	2.48	0	3.17	11.9	95	0	0	42	33	64	188	0	1.26				45		1		1	80	80	0		80	160	0	160	0	0
288	12239635	0	2	3	7.5	0.68	16.22	0	1	male	3	0	4	38	168	80	60	2.1	2.8	0	1.1	12.4	81	0	0	42	33	296	179	0	1.31			4.3	38	0.01	1		1	60	60	0		40	100	0	100	0	0
289	122425	0	1	2	39	1.49	17.57	0	10	male	3	0	6	20	120	100	60	1.2	2	0	4.25	13.9	111	0	0	42	36	31	11	0	0.97			0.8	50	0.01	0		0	0	0	0		89	89	0	89	0	0
290	12243235	0	1	4	35	1.35	19.2	0	11.3	female	3	1	3	24	130	120	95	1.08	1.37	0	1.88	13.4	78	0	0	45	36	75	40	0	0.99			1.4	40		1		0	0	0	0		111	111	0	111	0	0
291	1224548	0	1	3	41	1.56	16.85	0	15.8	female	3	0	5	20	98	100	80	0.98	1.23	0	2.4	15	17	1	0			276	164	0		24		1.8	79	0.01	1		1	76	76	0		9	85	0	85	0	0
292	12245214	0	3	5	53	1.4	27.04	1	10.3	male	3	0	4	30	120	110	90	1.09	1.33	0	3.18	16.1	14	1	0	57	39	232	118	0	1.46	27		2.4	57	0.01	1		0	0	0	0		187.5	187.5	132.5	55	0	2.41
293	12243838	0	2	6	53	1.55	21.9	0	12.3	male	4	0	4	24						0	1.93	13.7	26	0	0	50	37	57	372	0	1.2	13			47	0.01	0		0	0	0	0		151	151	131	20	0	6.55
294	1223962	0	1	3	43	1.52	18.61	0	12	female	3	0	4	20	98	100	80	0.98	1.23	0	2.82	14.2	39	0	0	44	34	12	73	0	1.2	39		3.4	56	0.0373	1		0	0	0	0		93	93	0	93	0	0
295	12239496	0	2	3	37	1.46	17.36	0	10.4	female	3	0	4	20	110	90	70	1.22	1.57	0	3.68	17.1	32	0	0	51	37	73	38	0	1.3	31		1.5	56	0.003	1		1	30	30	0		113	143	32	111	0	0.29
296	1225676	0	1	5	34	1.38	17.85	0	9.8	female	3	0	6	24	120	90	70	1.33	1.71	0	4.81	17.5	90	0	0	53	44	155	68	0	1.31	38			50	0.0588	NA		0	0	0	0		87	87	0	87	0	0
297	1225279	0	1	3	26	1.19	18.36	0	5.8	male	3	1	7	24	105	80	60	1.31	1.75	0	3.36	17	70	0	0	50	45	121	73	0	0.97	36		1.3	47	0.01	1		0	0	0	0		183.5	183.5	111	72.5	0	1.53
298	122531	0	1	4	40	1.25	20.25	1	9.5	male	3	0	5	22	110	90	50	1.22	2.2	0	4.11	5.9	17	1	0	18	17	169	64	0	1.17	31		1	45		0		1	40	40	0		86.5	126.5	0	112.5	14	0
299	12261652	0	3	7	34	1.26	21.42	1	6.2	male	4	0	4	30						0	3.97	17.2	44	0	0	47	43	188	53	0	4.64	22		3.1	52	0.0144	NA		0	0	0	0		220	220	149	40	31	3.73
300	12262196	0	2	3	33	1.2	22.92	1	8.5	male	3	0	5	26	135	90	70	1.5	1.93	0	4.9	16.3	51	0	0	50	43	15	24	0		25		1.8	44	0.1649	1		1	88	88	0		60	148	60	88	0	0.68
301	12253766	0	1	2	46	1.43	22.49	0	12.5	male	3	0	5		90	90	60	1	1.5	0	7.87	14.1	42	0	0	45	41	359	262	0	1.14	31		2.1	47	0.01	1		1	52	51.5	0		54	106	0	105.5	0	0
302	12254662	0	2	3	35	1.3	20.71	1	7.6	male	3	0	5	30	126	80	65	1.58	1.94	0	5.8	15.6	53	0	0			155	897	0	1.28	36		4.4	65		0		0	0	0	0		122	122	47	75	0	0.63
303	12252484	0	3	4	33	1.32	18.94	0	7.4	male	3	0	5	35	100	95	80	1.05	1.25	0	7.55	9.4	26	0	0	40	27	43	24	0	1.27	18			38	0.01	1		1	45	15	30		50	95	58	37	0	1.57
304	1225355	0	5	7	57	1.55	23.73	0	13.8	male	3	0	4							0	9.24	15.6	31	0	0			85	47	0	1.86	32		2.3	50	0.01	1	31	1	97	64	33		67	164	90	64	10	1.41
305	12253489	0	1	3	38.5	1.3	12.62	1	9.8	male	3	0	5		120	90	70	1.33	1.71	0	4.61	16.7	41	0	0	51	43	115	30	0	1.23	30			44	0.01	1		1	30	30	0		91	121	44	77	0	0.57
306	12251462	0	1	5	28	1.18	20.11	0	9.8	female	3	0	5	24	107	80	60	1.34	1.78	0	5.86	14	45	0	0	45	40	121	51	0					57		NA		0	0	0	0		107	107	32	75	0	0.43
307	12253857	0	4	6	1.5	0.9	1.85	1	4.6	female	3	0	6	35	160	100	80	1.6	2	0	7.62	12.6	12	1	1	37	30	16	17	0	1.16	21		1.2	33	0.013	1	20	1	97	63	34		196	293	145	63	85	2.3
308	1225445	0	2	5	37	1.32	21.24	0	10.1	male	3	0	4		100	90	70	1.11	1.43	0	6.12	15.1	13	1	0	52	34	534	200	0	1.46	15		1.4	45	0.01	1		1	153	93	60		10	163	70	93	0	0.75
309	1225193	0	2	3	18	1.13	14.1	0	6	male	3	0	4		90	90	60	1	1.5	0	2.41	13.9	28	0	0	40	40	91	38	0	1.63	12			45		1		1	155	93	62		24	179	86	93	0	0.92
310	122564	0	2	4	25	1.15	23.8	0	6.3	female	3	0	4	26	106	90	70	1.18	1.51	0	5.33	12.3	24	0	0	45	38	56	13	0	1.18	18		2.17	5	0.179	1		1	110	87	23		44	154	67	87	0	0.77
311	1225336	0	1	4	44	1.33	24.87	1	8.6	male	3	0	4	20	120	100	80	1.2	1.5	0	5.2	14.3	29	0	0	44	41	883	735	0	1.18	32		1.9	47	0.0263	1		1	30	30	0		57	87	32	55	0	0.58
312	12253343	0	2	4	10	0.75	1.78	0	1.1	male	3	0	5	42	145	80	60	1.81	2.42	0	9.12	15.1	71	0	0	42	37	386	152	0	1.16	33		1.1	60	0.01	1		0	0	0	0		114	114	34	80	0	0.43
313	12253859	0	1	2	24	1.24	15.61	0	7.2	female	3	0	5	20	90	90	70	1	1.29	0	4.36	12.7	55	0	0	40	39	13	48	0	1.7	37		0.9	44	0.01	0		1	30	30	0		47	77	0	77	0	0
314	12256256	0	1	6	30	1.25	1.92	1	6.6	male	3	0	5	20	140	100	80	1.4	1.75	0	6.68	17.1	38	0	0	48	38	151	59	0		28			49		1		0	0	0	0		107	107	32	75	0	0.43
315	12251653	0	4	5	18	1.2	12.5	0	4.9	female	4	0	4	26						0	5.34	16.1	96	0	0	51	37	135	32	0	1.3	18		4.4	49	0.1162	NA		0	0	0	0		113	113	93	20	0	4.65
316	1223179	0	1	4	22	1.22	14.78	0	8	female	4	0	4	30	130					0	5.73	14.6	30	0	0	44	35	13	33	0	1.31	29		3.4	53	0.01	1		0	0	0	0		123	123	103	20	0	5.15
317	12253567	0	1	3	71	1.65	26.08	0	14.7	female	3	0	5	22	120	90	70	1.33	1.71	0	4.6	16	19	1	0	51	42	99	47	0	1.5			3.6	89	0.0236	1		0	0	0	0		123	123	0	123	0	0
318	12254739	0	1	3	30	1.2	24.53	1	5.8	male	3	0	4	20	120	90	70	1.33	1.71	0	7.49	15.2	58	0	0	49	42	14	73	0	1.7	38		2.8	54		1		0	0	0	0		143	143	32	111	0	0.29
319	12255885	0	1	1	43	1.3	25.44	1	9.1	female	3	0	5	25	140	90	70	1.56	2	0	2.62	15	44	0	0	48	44	248	114	0	1.26	30		8.4	62	0.0144	1		0	0	0	0		102	102	47	55	0	0.85
320	12251272	0	3	4	31	1.15	23.44	1	5.8	male	3	0	5		120	110	85	1.09	1.41	0	7.2	14.3	37	0	0	52	42	54	16	0	1.1	23		2.1	44	0.01	1		1	83	83	0		93	176	64	83	29	0.77
321	12251251	0	1	3	48	1.48	21.91	0	11.3	male	3	0	6	22	120	90	70	1.33	1.71	0	8.88	15.5	76	0	0	47	39	196	147	0	1	40		1.8	49	0.01	1		0	0	0	0		99	99	0	99	0	0
322	1225124	0	1	3	41	1.6	16.02	0	14.6	male	3	0	3		104	90	70	1.16	1.49	0	3.78	16.5	31	0	0	47	44	83	52	0	1.36	34		2.2	68	0.01	1		1	38	38	0		40	78	40	38	0	1.05
323	1225391	0	1	2	42	1.48	19.17	0	11	male	3	0	4	20	100	90	70	1.11	1.43	0	3.93	15.4	151	0	0	47	42	53	54	0	0.94	38		1.9	55	0.01	0		0	0	0	0		99	99	0	99	0	0
324	12254139	0	2	4	56	1.67	20.08	0	14.4	male	3	0	5	22	120	100	80	1.2	1.5	0	5.21	19.6	36	0	0	58	40	124	84	0	1.47	38		3.8	64	0.01	1		0	0	0	0		152	152	90	62	0	1.45
325	12254988	0	2	4	53	1.48	21.48	0	12.2	male	3	0	3	22	108	90	70	1.2	1.54	0	1.92	12.3	35	0	0	54	47	55	22	0	1.38	20		2.7	46	0.036	0		1	80	60	20		145	225	68	157	0	0.43
326	122551	0	1	3	19	1.1	15.7	0	5.8	male	3	0	5	28	146	80	60	1.83	2.43	0	3.31	15.4	14	1	0	46	35	17	22	0	1.2	29		2.3	47	0.0574	NA		1	25	25	0		77	102	77	25	0	3.08
327	12254656	0	1	3	42	1.6	16.41	0	15.3	female	3	0	4	32	120	90	70	1.33	1.71	0	1.77	15.1	31	0	0	46	37	346	138	0	1.1	32			61	0.01	1		1	45	45	0		56	101	0	101	0	0
328	12252217	0	2	5	19	1.24	12.36	0	7.1	female	4	0	5	24	140					0	15.85	17.2	13	1	0	55	39	62	372	0	2.26	25		1.8	40	0.017	1		0	0	0	0		131	131	87	44	0	1.98
329	1225581	0	1	3	51	1.4	26.02	1	9.9	male	3	0	5	24	120	90	70	1.33	1.71	0	5.34	14.1	51	0	0	43	39	717	273	0	1.6	37		2.6	53	0.01	1		1	10	10	0		124	134	0	134	0	0
330	12261546	0	6	8	35	1.35	20.96	0	7.8	male	3	0	4	30	124	80	50	1.55	2.48	0	4.7	12.8	64	0	0	44	38	117	40	0	1.27	33		1.6	66	0.01	1		0	0	0	0		199	199	77	107	15	0.72
331	12255333	0	2	3	35	1.45	16.65	0	12	female	3	0	4	20	130	80	60	1.63	2.17	0	9.6	13.7	55	0	0	44	39	75	23	0	1.19	37		1.5	65	0.01	1		0	0	0	0		222	222	135	87	0	1.55
332	12254592	0	1	4	44	1.5	19.56	0	10.9	male	3	0	6	26	110	85	60	1.29	1.83	0	2.85	13.1	21	0	0	45	38	18	36	0					54		NA		0	0	0	0		87	87	0	87	0	0
333	12251324	0	1	2	2	1.15	1.51	0	6.7	female	3	0	5	20	120	70	50	1.71	2.4	0	4.53	14.6	60	0	0	45	37	282	75	0	1.2	39		1.5	48	0.0113	1		0	0	0	0		109	109	69	40	0	1.73
334	12246977	0	1	5	45	1.3	26.63	1	9.7	male	3	0	4	20	105	80	60	1.31	1.75	0	5.73	7.87	25	0	0	50	38	288	18	0	1.2			2.9	75	0.0373	1		0	0	0	0		76	76	0	76	0	0
335	12246964	0	1	3	14	0.98	19.39	0	4.6	male	3	0	4	28	130	80	60	1.63	2.17	0	6.55	14.5	60	0	0	45	39	125	24	0	1.1	33		1.8	48	0.0324	1		0	0	0	0		109	109	69	40	0	1.73
336	12248485	0	1	3	37	1.61	14.27	0	14.3	male	3	0	4	23	100	105	80	0.95	1.25	0	5.39	16.6	12.4	1	0	53	38	77	35	0	1.17	44		3.2	71	0.01	1		0	0	0	0		111	111	0	111	0	0
337	12246966	0	1	3	33	1.31	19.23	0	9.9	female	3	0	5	20	106	100	80	1.06	1.33	0	5.4	16.2	67	0	0	48	39	674	354	0	1.17	39		3.2	61	0.0104	1		0	0	0	0		107	107	0	107	0	0
338	12246911	0	1	3	53	1.45	25.21	0	2	male	3	0	4	22	105	90	65	1.17	1.62	0	4.8	14.2	36	0	0	50	40	282	194	0	1.17	31		2.2	50	0.01	1		0	0	0	0		111	111	12	99	0	0.12
339	12246936	0	3	6	36	1.35	19.75	0	8.4	male	3	1	4	24	126	95	70	1.33	1.8	0	3.85	15.1	23	0	0	53	42	246	126	0					44		NA		0	0	0	0		129	129	24	105	0	0.23
340	12247486	0	1	2	30	1.42	1.49	0	9	male	3	0	6	22	110	100	80	1.1	1.38	0	3.82	15.5	39	0	0	47	38	171	72	0	1.36			2.9	54	0.0105	1		0	0	0	0		101	101	0	101	0	0
341	12247437	0	1	4	5	1.58	2	0	14.1	female	3	0	4	25	90	105	80	0.86	1.13	0	2.51	16	15	1	0	50	40	61	28	0	1.7			3.3	74	0.0245	1		0	0	0	0		119	119	32	87	0	0.37
342	122481	0	1	2	32	1.29	19.23	0	9	female	3	0	6	20	94	100	80	0.94	1.18	0	6.18	15.7	54	0	0	46	38	233	14	0	1.5	37		1.7	55	0.01	0		0	0	0	0		99	99	0	99	0	0
343	12247114	0	1	3	41	1.5	21.33	0	9.8	male	3	0	6	24	110	90	70	1.22	1.57	0	5.65	15.6	18	1	0	47	36	232	14	0					57		1		0	0	0	0		75	75	0	75	0	0
344	12248744	0	1	4	54	1.42	18.11	1	9.3	female	3	0	4	20	100	90	70	1.11	1.43	0	4.7	16.4	24.7	0	0	48	39	32	272	0	0.99	41		2.1	64	0.0274	1		0	0	0	0		85	85	0	85	0	0
345	12247415	0	1	4	30	1.28	21.03	0	9	male	3	1	5	20	110	110	90	1	1.22	0	4.88	16.2	19	1	0	47	28	142	50	0	1.54	33		2.7	64	0.0716	1		0	0	0	0		124	124	104	20	0	5.2
346	12247288	0	2	2	7.5	0.63	2.04	0	0.7	female	3	0	4	40	145	90	70	1.61	2.07	0	8.1	11.1	32	0	0	40	33	11	56	0	0.95			0.9	31	0.04	1		1	52	52	0		48	100	28	72	0	0.39
347	1224728	0	4	6	24	1.28	21.83	0	9.7	male	3	0	3	22	120	90	75	1.33	1.6	0	3.1	13.4	43	0	0	44	38	80	26	0	4.28	10			59		1		1	40	40	0		187	227	118	109	0	1.08
348	12247276	0	2	5	17	1.17	1.58	0	7.2	male	3	0	4	24	130	90	70	1.44	1.86	0	5.17	17.8	90	0	0	55	38	679	156	0	1.15	19		1.7	60	0.0376	1		0	0	0	0		160	160	105	55	0	1.91
349	1224948	0	4	5	17	1	19.43	0	4.3	male	3	0	4	30	130	80	60	1.63	2.17	0	6.34	18	44.8	0	0	55	40	83	18	0	1.16	29		2	40	0.011	1		0	0	0	0		255	255	156	99	0	1.58
350	122247839	0	1	3	32	1.28	17.92	1	6.2	male	3	0	6	20	100	100	80	1	1.25	0	3.12	16	67	0	0	50	40	89	23	0	1.2	38		2	54	0.024	1		0	0	0	0		99	99	0	99	0	0
351	12248211	0	1	3	43	1.35	23.59	1	7.1	male	3	0	5	22	130	110	90	1.18	1.44	0	3.23	13.3	64	0	0	45	33	165	85	0	1.2	39		1.1	52	0.01	0		0	0	0	0		87	87	0	87	0	0
352	12252485	0	1	4	32	1.34	17.82	0	8.2	female	3	0	5	22	100	100	80	1	1.25	0	5.25	17.5	51	0	0	52	43	79	21	0	1.9	37		2.1	49	0.0114	1		0	0	0	0		146	146	35	111	0	0.32
353	1225512	0	1	2	68	1.61	26.23	0	14.9	male	3	0	6	20						0	8.1	18.2	12	1	0	56	47	129	114	0	0.94	38		2.8	63	0.0117	NA		0	0	0	0		100	100	0	100	0	0
354	12235129	0	4	6	34	1.5	15.11	0	12.1	male	3	0	4		129	95	70	1.36	1.84	0	2.55	16.4	15	1	0	50	38	117	23	0	1.13	18			53		1		0	0	0	0		187	187	126	55	6	2.29
355	122519	0	2	5	42	1.45	18.11	0	12.9	male	3	1	5	22	125	90	70	1.39	1.79	0	3.77	16.3	11	1	0	47	38	11	43	0	1.66	36		1.8	61	0.1057	1		0	0	0	0		169	169	52	117	0	0.44
356	122488	0	3	4	31	1.3	18.34	0	8.3	female	3	0	6	26	116	100	80	1.16	1.45	0	1.2	12.9	29	0	0	53	38	27	19	0	2.4	14		3.1	35	0.01	1		1	135	87	48		54	189	92	87	10	1.06
357	122497	0	1	3	37	1.45	17.6	0	9.8	male	3	0	4	28	137	95	85	1.44	1.61	0	3.33	15.8	51	0	0	48	43	148	68	0	1.18				58		1		0	0	0	0		99	99	0	99	0	0
358	12248959	0	1	3	33	1.25	21.12	1	5.9	male	3	0	5		140	100	85	1.4	1.65	0	7	18	11	1	0	50	37	146	63	0	1.2				49		1		1	30	30	0		69	99	59	40	0	1.48
359	12248886	0	3	7	27	1.18	19.39	1	6.1	male	3	0	6	40	140	80	60	1.75	2.33	0	4.16	14.5	21	0	0	46	35	1132	334	1	1.18	26			59	0.251	1		1	30	30	0		104	134	94	40	0	2.35
360	1225535	0	1	3	32	1.37	17.05	0	7.8	male	3	0	5	26	120	110	90	1.09	1.33	0	5.11	13.7	33	0	0	54	38	193	126	0	1.17	40			53		1		1	48	48	0		85	133	57	76	0	0.75
361	12247532	0	1	6	28	1.1	23.14	1	4.4	male	3	0	6		120	80	60	1.5	2	0	6.5	14.5	39	0	0	45	34	139	48	0					53		NA		0	0	0	0		115	115	32	83	0	0.39
362	1224866	0	1	2	63	1.52	27.27	1	11.8	male	3	1	6	25	108	90	70	1.2	1.54	0	6.11	15.8	30	0	0	50	40	285	27	0					64		NA		0	0	0	0		114	114	0	114	0	0
363	12248834	0	1	3	56	1.6	21.88	0	11.3	male	3	0	5	20	72	110	90	0.65	0.8	0	2.28	14.2	25	0	0	45	40	139	71	0	1.5			1.4	81	0.01	1		1	40	40	0		59	99	0	99	0	0
364	12247831	0	3	4	61	1.53	26.06	1	10.3	male	4	0	5	25	140					0	9.14	18.8	10	1	0	55	40	395	287	0	1.49	30		6.7	64	0.1275	1		0	0	0	0		147	147	127	20	0	6.35
365	12247937	0	2	4	8.5	0.72	16.4	0	0.5	male	3	0	6		150	85	60	1.76	2.5	0	7.5	11.4	24	0	0	39	29	575	286	0	1.5	29		3.3	39		1		1	53	53	0		32	85	0	85	0	0
366	12249152	0	1	3	4	1.53	1.71	0	15	female	3	0	5	20	95	80	60	1.19	1.58	0	4.4	15	7	1	1	45	40	421	231	0	1.17			1.2	55	0.01	1		1	40	40	0		63	103	0	99	4	0
367	1224942	0	1	2	2	1.25	1.28	0	7.4	female	3	0	5	25	120	90	70	1.33	1.71	0	11.6	17.6	29	0	0	50	40	42	20	0	2.12				27		1		0	0	0	0		99	99	0	99	0	0
368	12248231	0	1	2	7	1.55	2.91	1	14.1	female	3	0	6	24	120	90	70	1.33	1.71	0	6.57	11	30	0	0	45	38	239	132	0	1.8	27		1.5	51	0.01	1		1	40	40	0		89	129	0	129	0	0
369	1225726	0	3	3	27	1.26	17.01	0	10.3	female	3	0	3	26	130	95	80	1.37	1.63	0	1.82	12	15	1	1	44	33	55	23	0	1.32	19		0.9	36	0.0258	1		1	135	44	91		77	212	163	44	5	3.7
370	1225158	0	3	5	30	1.32	21.03	0	7.3	male	3	1	3	25	110	90	70	1.22	1.57	0	4.2	15.7	39	0	0	46	41	157	81	0	1.42	18		1.8	51		1		1	30	30	0		156	186	131	55	0	2.38
371	1225547	0	2	7	75	1.5	33.33	1	11.9	male	3	0	4	22	110	100	80	1.1	1.38	0	4.39	17.9	17	1	0	50	44	436	582	0	1.8	39		2.8	63	0.0197	1		0	0	0	0		117	117	18	99	0	0.18
372	1225256	0	1	3	25	1.3	14.79	0	8.1	female	3	0	4	20	115	100	80	1.15	1.44	0	3.76	9.3	29	0	0	48	40	48	14	0	1.34	26			39	0.01	1		0	0	0	0		135	135	0	135	0	0
373	1225153	0	3	5	2	1.18	1.44	0	7.1	female	4	0	5	25						0	4.37	13.7	16	1	0	42	42	75	29	0	1.51	18		1.2	43	0.4258	1		1	45	20	25		96	141	121	20	0	6.05
374	1225677	0	4	5	48	1.47	22.21	0	10.2	male	3	0	5	30	140	99	76	1.41	1.84	0	2.82	14.7	42	0	0	46	40	122	55	0	1.7	18			68	0.0703	1		0	0	0	0		194	194	77	89	28	0.87
375	1225143	0	4	7	43	1.38	22.58	1	9.8	male	3	0	4	20	120	100	80	1.2	1.5	0	3.38	16.4	49	0	0	48	44	66	17	0	1.18	35		2.6	52	0.01	1		0	0	0	0		239	239	143	96	0	1.49
376	122572	0	2	4	24	1.21	16.39	0	6.5	female	4	0	4	26						0	4.36	11.2	27	0	0	48	33	10	35	0	1.3	22			40	0.0116	1		1	45	20	25		80	125	105	20	0	5.25
377	1225643	0	2	5	32	1.2	22.22	1	8.3	female	3	0	4	20	130	90	70	1.44	1.86	0	5.22	16.9	20	0	0	51	42	148	15	0		21		3.8	58		NA		0	0	0	0		144	144	57	87	0	0.66
378	1225598	0	1	5	51	1.52	22.07	0	15.8	female	3	0	4	24	100	105	70	0.95	1.43	0	3.98	14	53	0	0	49	45	432	289	0				4	85		0		0	0	0	0		99	99	0	99	0	0
379	12252883	0	4	8	26	1.13	20.36		4.2	female	3	0	3	28	120	90	70	1.33	1.71	0	5.65	13.5	50	0	0	47	40	888	539	0	1.97	18		1.4	42		NA		0	0	0	0		170	170	65	55	50	1.18
380	12252197	0	4	8	26	1.33	14.7	0	8.8	male	3	0	6	24	120	60	40	2	3	0	8.12	18.4	15	1	0	54	34	1532	283	1	1.3	15		12.5	71	0.2495	1	30	1	60	20	40		171	231	159	20	52	7.95
381	122512561	0	2	3	53	1.52	22.94	0	13.3	female	3	0	4	24	120	110	90	1.09	1.33	0	4.11	18.1	43	0	0	55	42	58	43	0	1.17	40		4	77	0.0172	NA		0	0	0	0		143	143	103	40	0	2.58
382	12256132	0	1	3	68	1.54	28.67	1	13	male	3	1	5	20	110	100	80	1.1	1.38	0	2.33	14.2	13	1	0	45	41	93	54	0	1.9	29			54	0.0121	NA		1	40	40	0		32	72	0	72	0	0
383	1224515	0	1	2	4	1.5	1.78	0	10.2	female	3	0	5	20	100	90	70	1.11	1.43	0	3.54	16	21	0	0	48	41	113	93	0	0.94	37		2	57	0.01	1		0	0	0	0		113	113	0	113	0	0
384	12242142	0	1	3	29	1.34	21.83	0	10.6	female	3	0	5	25	130	80	60	1.63	2.17	0	4.76	14.8	48	0	0	48	41	145	62	0	0.97	37		2.1	49	0.01	1		0	0	0	0		99	99	0	99	0	0
385	1225438	0	1	3	7	0.63	17.64	0	0.5	female	3	0	5	36	150	90	70	1.67	2.14	0	11.56	13.1	40	0	0	45	35	11	47	0	1.16	31		1.7	48	0.0242	1		1	48	48	0		71	119	0	119	0	0
386	122552	0	1	4	79	1.7	27.34	1	11.7	male	3	0	5	26	120	90	70	1.33	1.71	0	5.1	14.7	24	0	0	52	43	58	24	0	1.1	27		1.1	45	0.01	1		1	63	63	0		56	119	0	119	0	0
387	12259	0	1	3	8	0.69	16.8	0	0.6	male	3	0	5	35	150	90	70	1.67	2.14	0	7.9	13.9	28	0	0	46	33	143	54	0	1.4	37			36	0.0192	1		0	0	0	0		107	107	0	107	0	0
388	1225144	0	1	4	32	1.34	17.82	0	8.3	male	3	0	5	22	108	90	75	1.2	1.44	0	5.51	16.1	51	0	0	50	42	153	98	0	1.17	33		2.5	58	0.0437	1		0	0	0	0		87	87	0	87	0	0
389	1225424	0	1	3	38	1.53	16.23	0	12.3	male	3	0	4	20	100	90	70	1.11	1.43	0	8.41	15.4	17	1	0	48	42	115	52	0	0.96	37		1.8	60	0.01	1		0	0	0	0		75	75	0	75	0	0
390	1225812	0	2	5	40	1.37	2.13	0	9.1	male	3	0	5	24	120	100	80	1.2	1.5	0	3.44	14.8	66	0	0	49	43	25	30	0					62	0.09	NA		0	0	0	0		164	164	65	99	0	0.66
391	1225828	0	1	3	40	1.5	1.78	0	11.4	male	3	0	5	22	100	90	75	1.11	1.33	0	5.77	17.7	21	0	0	55	43	75	29	0	1.4			3.3	42		1		0	0	0	0		91	91	36	55	0	0.65
392	12225718	0	1	2	33	1.45	15.7	0	12.3	male	3	0	4	26	150	90	70	1.67	2.14	0			45	0	0	52	36	46	18	0	1.44			1.2	47	0.0721	1		1	60	30	30		61	121	91	30	0	3.03
393	122584	0	4	4	32	1.44	15.43	0	9.7	female	3	0	5	24	100	90	70	1.11	1.43	0	3.99	14.9	80	0	0	45	38	69	32	0	1.67	13			39		1		1	195	90	105		73	268	159	90	19	1.77
394	1225771	0	1	2	3	1.3	1.78	0	9.1	female	3	0	4	20	130	100	80	1.3	1.63	0	6.19	17	90	0	0	52	39	254	976	0	1.35	23		7.5	65	0.1057	NA		0	0	0	0		141	141	56	85	0	0.66
395	1225814	0	1	3	28	1.17	20.45	1	5.8	female	3	0	4	24	110	90	70	1.22	1.57	0	5.1	15.5	29	0	0	49	39	272	111	0					58		NA		0	0	0	0		99	99	0	99	0	0
396	12247837	0	4	3	47	1.52	20.34	0	10.3	female	3	0	6	20	112	100	80	1.12	1.4	0	6.1	11.7	132	0	0	50	39	83	49	0	1.65	12		3.18	32	0.01	1		1	129	75	54		119	248	103	145	0	0.71
397	12239599	0	1	6	68	1.55	1.58	0	12.3	male	3	1	4	24	130	100	80	1.3	1.63	0	4.62	17	21	0	0	51	40	164	98	0					76		NA		0	0	0	0		123	123	0	123	0	0
398	12238776	0	1	2	19	1.2	13.19	0	6.3	female	3	1	5	28	110	80	50	1.38	2.2	0	3.13	14.8	57	0	0	45	34	139	37	0					63		1		0	0	0	0		87	87	0	87	0	0
399	12234831	0	2	6	24	1.32	13.77	0	10.9	female	3	0	4		120	80	60	1.5	2	0	2.43	13.7	34	0	0	50	43	63	29	0	1.1				41		1		0	30	30	0		143	173	88	85	0	1.04
400	1224773	0	2	4	78	1.55	32.47	1	11.7	female	3	0	3	24	120	100	80	1.2	1.5	0	3.3	14.1	50	0	0	47	36	183	136	0	2.2	34		2.9	78	0.0196	1		0	0	0	0		134	134	41	93	0	0.44
401	12247557	0	3	4	35	1.5	15.56	0	14	female	3	0	5	22	100	95	75	1.05	1.33	0	5.5	12.1	25	0	0	48	33	63	20	0	1.17	16		2.5	40	0.01	NA		1	139	96	43		34	173	77	96	0	0.8
402	12247813	0	1	4	41	1.48	18.72	0	12.6	female	3	0	5	20	100	100	80	1	1.25	0	3.3	12.9	47	0	0	44	34	61	24	0	1.21				48	0.01	1		1	45	45	0		50	95	0	95	0	0
403	1224896	0	2	4	25	1.28	15.26	0	10	female	3	0	4	29	100	85	50	1.18	2	0	2.43	15.2	90	0	0	45	38	84	24	0	1.13	30			53	0.01	1		1	56	56	0		89	145	79	66	0	1.2
404	12246947	0	3	3	46.5	1.47	21.52	0	14.7	female	4	0	7	22						0	2.89	1.9	60	0	0	45	30	52	13	0	1.29				56	0.1036	1		1	65	20	45		22	87	67	20	0	3.35
405	12257939	0	2	5	55	1.63	20.7	0	12.8	male	3	0	4	24	100	90	70	1.11	1.43	0	2.24	14.8	14	1	1	53	45	88	50	0	1.36	29		2.6	55	0.0893	NA		0	0	0	0		192	192	0	184	8	0
406	12256248	0	2	3	15	1.1	12.4	0	5.3	male	3	0	5	25	105	80	60	1.31	1.75	0	4.59	17.3	61	0	0	50	44	177	47	0		36		3.2	48	0.0201	1		0	0	0	0		205	205	85	120	0	0.71
407	1225111	0	2	3	35	1.45	16.65	0	9.2	female	3	0	4	22	110	90	70	1.22	1.57	0	3.13	16.3	49	0	0	51	45	11	37	0					58		NA		0	0	0	0		155	155	0	155	0	0
408	12261535	0	1	3	2	1.1	1.65	0	10	female	3	0	2	30	140	90	70	1.56	2	0	8.13	13.6	58	0	0	54	40	52	14	0	1.23	25		2.4	40	0.01	NA		0	0	0	0		89	89	69	20	0	3.45
409	12261584	0	1	2	5	1.48	2.28	0	10.7	female	3	0	5	24	124	105	85	1.18	1.46	0	2.61	16.2	40	0	0	46	40	214	97	0	1.11	39.6		3.18	52		NA		1	30	30	0		91	121	69	52	0	1.33
410	12265125	0	2	4	29	1.4	14.8	0	9.9	male	3	1	3	22	120	100	80	1.2	1.5	0	3.26	15.5	27	0	0	45	39	443	193	0	1.32	34			56	0.013	1		0	0	0	0		121	121	101	20	0	5.05
411	1225762	0	1	4	27	1.4	13.78	0	10	male	3	0	4	24	110	90	70	1.22	1.57	0	3.2	14.7			0			79	48	0					69		0		0	0	0	0		99	99	0	99	0	0
412	1226599	0	1	2	22.6	1.1	2.22	1	4.8	female	3	0	4	30	110	90	70	1.22	1.57	0	9.19	16.8	82	0	0	50	42	65	37	0	1.19			2.2	51	0.01	NA		0	0	0	0		131	131	44	87	0	0.51
413	1225111	0	6	7	33	1.3	15.98	1	7.6	male	4	0	3	20	120					0	1.49	15.7	12	1	0	58	39	72	37	0	4.44			5.7	23	0.01	1		0	0	0	0		203	203	172	20	11	8.6
414	122764	0	1	4	45	1.54	14.8	0	15.5	female	3	0	6	20	110	100	80	1.1	1.38	0	3.35	16	90	0	0	48	43	264	74	0	1.8	35		1.8	54	0.01	1		1	20	20	0		99	119	0	119	0	0
415	12269	0	3	4	2	1.1	18.15	0	7.2	female	3	0	4	22	126	80	60	1.58	2.1	0	11.48	14.8	44	0	0	42	37	43	10	0	1.2	22		1.5	41	0.01	NA		1	148	93	55		65	213	120	93	0	1.29
416	12262251	0	2	4	63	1.63	1.39	0	12.4	male	3	0	5	24	100	120	80	0.83	1.25	0	4.23	15.4	27	0	0	46	45	2315	774	1	1.9				65	0.0332	NA		0	0	0	0		98	98	0	98	0	0
417	122611132	0	1	2	23	1.25	19.04	0	8.1	female	3	1	6	25						0	2.91	11.7	13	1	0	37	33	78	28	0	0.93	42		0.8	51	0.01	0		0	0	0	0		87	87	0	87	0	0
418	12268845	0	1	3	22	1.3	2.22	0	8.4	male	3	0	6	20	86	100	80	0.86	1.08	0	2.24	11.7	75	0	0	38	34	134	92	0	1	33		0.8	39	0.016	0		0	83	68	15		35	118	50	68	0	0.74
419	12257211	0	1	4	77	1.73	25.73	1	11.9	male	3	0	6	20	80	90	70	0.89	1.14	0	6.76	13.7	74	0	0	47	42	47	28	0	3.27			1.6	57		1		1	30	30	0		57	87	0	87	0	0
420	12261478	0	1	2	67	1.6	26.17	0	15	male	3	0	6	26	100	100	80	1	1.25	0	2.96	17	79	0	0	52	43	56	33	0	3.3	41		1.9	76	0.01	0		0	0	0	0		67	67	0	67	0	0
421	122697	0	3	5	35	1.22	23.52	1	5.3	female	3	0	5	28	140	90	70	1.56	2	0	1.1	17	39	0	0	50	41	313	135	0	1.2	18		2.5	64	0.01	1		0	0	0	0		137	137	70	55	12	1.27
422	122659	0	1	2	41	1.35	22.5	1	9.3	male	3	1	5	24	130	90	70	1.44	1.86	0	5.95	16.2	46	0	0	47	40	365	297	0	1.21	41		3.2	54	0.01	NA		0	0	0	0		87	87	0	87	0	0
423	1225797	0	1	1	53	1.55	15.98	0	11.6	male	3	0	5	28	90	90	65	1	1.38	0	4.52	14	32	0	0	42	36	158	124	0	0.92	38		2.5	52	0.01	1		0	0	0	0		89	89	0	89	0	0
424	12256853	0	1	2	38	1.54	16.02	0	12.8	male	3	0	6	20	110	100	80	1.1	1.38	0	9.31	17.5	14	1	0	54	46	16	12	0	1.34	35			63	0.01	1		0	0	0	0		101	101	0	101	0	0
425	1225732	0	1	2	5	1.55	2.08	0	10.7	female	3	0	5	28	120	95	75	1.26	1.6	0	2.41	14.8	34	0	0	44	40	152	66	0					52		NA		1	10	10	0		99	109	0	109	0	0
426	12256657	0	1	2	46	1.6	17.97	0	15.1	female	3	0	4	20	105	100	80	1.05	1.31	0	4.44	13.4	46	0	0	41	33	177	54	0	1.2	47		3.9	76	0.01	1		0	0	0	0		70	70	0	70	0	0
427	12267497	0	1	4	38	1.35	20.85	1	8.5	male	3	0	4	22	96	90	70	1.07	1.37	0	4.24	15.3	55	0	0	47	38	125	54	0	1.13	41		2.9	61	0.0159	1		0	0	0	0		99	99	0	99	0	0
428	12267533	0	1	2	28	1.3	16.57	0	6.5	female	3	0	6	25	120	90	70	1.33	1.71	0	1.83	16.6	10	1	0	55	40	224	89	0	1.43	36		2.5	51	0.0239	1		0	0	0	0		87	87	0	87	0	0
429	1227585	0	1	3	34	1.36	18.38	0	9.7	male	3	0	4	20	110	100	80	1.1	1.38	0	3.58	16.9	112	0	0	50	44	18	20	0	1.4	40		2.1	61	0.0232	1		0	0	0	0		146	146	32	114	0	0.28
430	1226521	0	2	4	17.5	1.14	16	0	5.2	female	3	0	4	25	110	85	60	1.29	1.83	0	2.44	14.6	40	0	0	44	37	118	35	0	1.19	18		1.1	42		1		0	0	0	0		181	181	126	55	0	2.29
431	1227716	0	1	3	24	1.27	14.88	0	8.2	male	3	1	5	24	150	90	70	1.67	2.14	0	7.72	18.4	24	0	0	58	39	68	25	0	1.46	33		3.7	59	0.0347	1		0	0	0	0		166	166	146	20	0	7.3
432	1226545	0	1	4	46	1.54	19.4	0	13.6	male	3	0	5		110	100	80	1.1	1.38	0	2.47	13.1	8	1	1	44	37	85	21	0	1.25	26			50	0.01	1		1	73	73	0		62	135	0	135	0	0
433	1226745	0	2	4	42	1.42	20.83	0	10.1	female	3	0	5	22	100	90	70	1.11	1.43	0	7.85	16.2	58	0	0	52	42	60	34	0	1.5	37		2.6	56	0.0113	1		0	0	0	0		180	180	91	89	0	1.02
434	12273473	0	5	7	46	1.4	23.47	1	8.8	male	3	0	4	25	136	100	80	1.36	1.7	0	3.79	15.8	97	0	0	48	42	215	46	0	1.18	36		2.8	66	0.01	NA		0	0	0	0		225	225	153	55	17	2.78
435	1226755	0	1	2	45	1.45	21.4	0	10.3	female	3	0	5	20	130	95	70	1.37	1.86	0	4.6	15.9	31	0	0	50	45	98	24	0	1.3			2.4	65	0.01	NA		0	0	0	0		119	119	0	119	0	0
436	12256643	0	1	3	36	1.33	20.35	0	8.4	female	3	0	5	22	120	95	75	1.26	1.6	0	4.89	15.2	52	0	0	48	41	272	135	0							NA		0	0	0	0		111	111	0	111	0	0
437	12256766	0	1	3	35	1.25	22.4	1	7.2	male	3	0	5	24	120	100	80	1.2	1.5	0	6.18	14.1	33	0	0	45	41	175	74	0					67		NA		0	0	0	0		126	126	44	82	0	0.54
438	122757	0	1	3	3	1.35	1.65	0	9.2	female	3	0	4	25	120	100	80	1.2	1.5	0	4.87	16.7	69	0	0	49	45	83	35	0	1.8	29		5.1	52	0.0352	1		0	0	0	0		134	134	59	75	0	0.79
439	12268997	0	1	2	33	1.32	18.94	0	7.8	male	3	0	5	20	140	110	90	1.27	1.56	0	2.55	13.7	141	0	0	45	39	243	91	0	1.21	37		4.2	55		1		0	0	0	0		111	111	0	111	0	0
440	12277781	0	1	4	26	1.15	19.66	0	4.3	female	3	0	5	26	144	80	60	1.8	2.4	0	6.27	16.2	40	0	0	48	43	87	38	0	1.13			4.4	41		NA		0	0	0	0		174	174	114	60	0	1.9
441	1227736	0	3	5	37	1.4	14.8	0	7	male	3	0	5	24	140	100	80	1.4	1.75	0	3.97	14.3	44	0	0	48	44	235	85	0	1.27	17		2.9	62	0.0128	NA		0	0	0	0		167	167	92	75	0	1.23
442	122746	0	1	4	20	1.15		0	8.6	male	3	0	5	25	116	90	70	1.29	1.66	0	13.54	16	72	0	0	49	40	191	61	0	1.1			2.5	52		1		0	0	0	0		99	99	0	99	0	0
443	12274162	0	1	4	33	1.5	14.67	0	10	male	3	0	4	20	100	100	80	1	1.25	0	9.47	16.5	38	0	0	50	41	76	42	0	0.99			2.1	65	0.01	1		0	0	0	0		111	111	0	111	0	0
444	1227577	0	1	2	3	1.28	1.83	0	7.4	female	3	0	5	25	125	100	80	1.25	1.56	0	5.74	15.5	64	0	0	46	4	296	16	0	0.96	36		3	53	0.01	1		0	0	0	0		87	87	0	87	0	0
445	12268649	0	1	6	45	1.4	22.96	1	10.6	male	3	0	4	25	110	100	80	1.1	1.38	0	2.58	14.8	53	0	0	48	43	76	23	0	1.14	34		1.9	72	0.01	1		0	0	0	0		123	123	24	99	0	0.24
446	12269515	0	2	5	23	1.2	15.97	0	6.8	female	3	0	5	20	120	90	70	1.33	1.71	0	6.47	15.7	25	0	0	49	38	213	87	0					44		0		0	0	0	0		111	111	0	111	0	0
447	1227662	0	1	3	13	0.88	16.79	0	1.9	male	3	0	5	50	160	90	70	1.78	2.29	0	12.4	17.1	76	0	0	45	40	71	22	0	1	33		4.4	47	0.01	1		0	0	0	0		123	123	0	123	0	0
448	12273511	0	2	4	38	1.33	21.48	1	7.5	female	3	0	4	25	120	90	70	1.33	1.71	0	5.32	13.1	63	0	0	50	44	88	44	0	1.12	29		3.2	43	0.2035	NA		0	0	0	0		131	131	20	111	0	0.18
449	12268573	0	1	4	38	1.4	18.15	1	6.9	male	3	0	4	22	130	100	80	1.3	1.63	0	4.16	16.3	37	0	0	50	44	158	67	0	1.11			2.9	70	0.0556	1		0	0	0	0		179	179	68	111	0	0.61
450	12268462	0	2	4	22	1.2	15.28	0	7.3	female	3	0	3	25	110	80	60	1.38	1.83	0	5.2	14.2	12	1	0	39	38	269	85	0	1.14	21		1.5	53		NA		0	0	0	0		178	178	93	70	15	1.33
451	12268477	0	1	4	73	1.7	25.26	0	14.6	male	3	0	4	25	120	100	80	1.2	1.5	0	1.91	18.5	41	0	0	52	43	13	50	0	1.19	38		1.5	67	0.01	1		0	0	0	0		97	97	42	55	0	0.76
452	12276913	0	2	2	37	1.5	16.44	0	13	male	3	0	3	20	100	100	80	1	1.25	0	2.7	13.7	58	0	0	46	39	50	20	0	1.2			1.8	50		1		0	0	0	0		179	179	44	135	0	0.33
453	1226998	0	5	7	15	0.7		1	0.8	male	3	0	4	30	160	70	50	2.29	3.2	0	3.87	13.7	111	0	0	42	40	436	268	0	1.3	36		1.9	37	0.01	1		0	0	0	0		95	95	4	91	0	0.04
454	1224825	0	2	5	5	1.51	2.19	0	9.6	female	3	0	5	24	120	95	70	1.26	1.71	0	3.49	16.5	21	0	0	50	49	132	54	0					63		NA		0	0	0	0		170	170	130	40	0	3.25
455	12247595	0	2	5	30	1.3		0	8.9	male	4	0	3	20						0	2.7	11.9	33	0	0	47	35	117	39	0	1.16	22		2	60	3.7914	1		1	35	20	15		109	144	124	20	0	6.2
456	122488	0	1	7	24	1.25	1.39	0	6.7	female	3	0	4	24	110	80	60	1.38	1.83	1	2.18	11.3	39	0	0	40	35	88	17	0	1.68				45		NA		1	118	118	0		0	118	0	118	0	0
457	12255328	0	2	6	71	1.65	26.08	1	13.5	male	3	0	4	22						0	3.56	18.5	24	0	0	58	4	234	99	0	1.24	39		1.9	39	0.01	1		0	0	0	0		169	169	114	55	0	2.07
458	1225478	0	1	3	30	1.15		1	6.3	male	3	0	5	20	112	90	70	1.24	1.6	0	2.7	15.6	39	0	0	51	48	86	30	0	1.11	30			45	0.01	1		1	24	24	0		56	80	0	80	0	0
459	12252739	0	1	2	18.5	1.16	13.75	0	7.3	male	3	0	5	25	100	90	70	1.11	1.43	0	5.8	11.5	48	0	0	36	32	99	50	0	1.48				44		1		1	45	45	0		44	89	0	89	0	0
460	12269645	0	1	2	22	1.25	14.08	0	5.7	female	3	0	6	25	130	100	80	1.3	1.63	0	5.46	14.5	30	0	0	50	40	83	20	0	1.1	34			45	0.0773	1		0	0	0	0		87	87	0	87	0	0
461	1227824	0	1	2	37	1.4	18.88	0	11.4	male	3	0	5	20	100	90	70	1.11	1.43	0	4.44	15.2	28	0	0	45	40	118	64	0	1.7	38		2.3	61	0.01	0		0	0	0	0		77	77	0	77	0	0
462	12273188	0	1	3	18	1	18	0	3.3	male	3	0	5	28	140	90	70	1.56	2	0	9.91	16	58	0	0	53	45	95	23	0	1.8	31		1.7	48	0.01	1		0	0	0	0		143	143	24	119	0	0.2
463	122735	0	1	3	24	1.2	16.67	0	6.8	female	3	0	6	20	100	80	55	1.25	1.82	0	7.97	13	15	1	0	38	35	29	15	0	0.9	42		1.2	50	0.01	0		0	0	0	0		87	87	0	87	0	0
464	1227114	0	1	2	48	1.39	19.04	1	7.2	male	3	0	5	20	110	100	80	1.1	1.38	0	6.27	15.7	69	0	0	45	42			0	1.5						1		0	0	0	0		109	109	44	65	0	0.68
465	1227615	0	1	5	26	1.3	15.38	0	11.6	male	4	0	3							0	5.14	14	44	0	0	57	37	251	119	0	1.72	16		3.4	44	0.0162	1	21	1	182	45	137		28	210	159	45	6	3.53
466	12200077623	0	1	4	25	1.25	16	0	4	female	3	0	5	25	130	100	80	1.3	1.63	0	5.84	16.4	57	0	0	46	40	86	33	0	0.93			2.1	52	0.0128	1		0	0	0	0		108	108	0	108	0	0
467	12200073522	0	3	3	67	1.55	27.89	1	13.1	female	3	0	5	22	100	90	70	1.11	1.43	0	12.7	14.9	22	0	0	47	42	176	29	0	1.88			2.6	83		NA		0	0	0	0		215	215	111	104	0	1.07
468	12200052775	0	1	3	22	1.14	16.93	0	4.3	female	4	0	5							0	5.6	13	22	0	0	40	39	76	32	0	1.21	20			42	0.0588	1		1	35	20	15		71	106	86	20	0	4.3
469	12200070813	0	3	6	23	1.25	14.72	0	2.8	female	3	1	4	26	120	85	60	1.41	2	0	16.7	16.4	40	0	0	47	42	147	59	0	1.12	22		3.3	50		1		0	0	0	0		134	134	59	75	0	0.79
470	12200068341	0	2	3	27	1.3	15.98	0	9.7	male	3	1	5		120	90	70	1.33	1.71	0	4.4	15.1	46	0	0	55	42	378	167	0	1.48	23		2.9	52	0.01	NA		1	37	37	0		125	162	24	138	0	0.17
471	12200068792	0	1	3	61	1.5	27.11	1	11.6	male	3	0	6	28	130	80	50	1.63	2.6	0	4.68	14.3	11	1	0	49	41	148	66	0	1.13	24		2.76	45	0.04	1		1	90	20	70		0	90	70	20	0	3.5
472	12200066393	0	1	4	29	1.5	12.89	0	13.2	male	3	0	5	23	130	100	80	1.3	1.63	0	4.15	17.2	36	0	0	55	46	83	33	0	0.9	36		2.9	58	0.01	1		0	0	0	0		99	99	0	99	0	0
473	12200071577	0	1	4	29	1.3	17.16	0	8.1	male	3	0	5	25	130	95	75	1.37	1.73	0	2.93	15.7	19	1	0	51	46	115	20	0	1.06	33			60	0.01	NA		0	0	0	0		99	99	0	99	0	0
474	12200058114	0	1	2	50	1.67	17.93	0	15	male	3	0	4	22	73	90	70	0.81	1.04	0	3	16.4	18	1	0	48	46	93	46	0					72		NA		1	45	45	0		96	141	86	55	0	1.56
475	12200075149	0	3	4	29	1.4	14.8	0	10.3	female	3	0	4	25	120	80	60	1.5	2	0	4.34	18.5	29	0	0	57	40	95	35	0	1.75	32		3.6	56	0.0942	1		0	0	0	0		213	213	193	20	0	9.65
476	12200068759	0	1	3	31	1.35	17.01	0	9.6	female	3	0	5	20	125	100	80	1.25	1.56	0	6.16	15.7	17	1	0	46	38	334	116	0	1.06	34		2	46		NA		0	0	0	0		89	89	0	89	0	0
477	12200061728	0	1	3	16.5	1.1	13.64	0	5.4	male	3	0	6	32	130	80	60	1.63	2.17	0	4.11	16.6	89	0	0	52	43	169	62	0	1.12			2.2	53	0.01	1		0	0	0	0		128	128	44	84	0	0.52
478	12200061177	0	1	4	67	1.62	25.53	1	11.5	male	3	0	6	25	140	100	75	1.4	1.87	0	6.48	17.2	49	0	0	53	44	112	60	0	1.2	33			60	0.0218	0		0	0	0	0		131	131	94	37	0	2.54
479	12200059194	0	1	3	32	1.4	16.33	0	10.2	female	3	0	5	25	130	90	70	1.44	1.86	0	8.7	18.1	34	0	0	56	42	159	54	0	1.41	37		3.8	66	0.0362	1		0	0	0	0		99	99	0	99	0	0
480	12200071778	0	2	5	25	1.15	18.9	0	7.6	female	3	0	5	28	120	90	75	1.33	1.6	0	5.36	12.9	30	0	0	50	39	461	81	0	1.2	31		1.2	34	0.0439	1		1	45	20	25		125	170	102	40	28	2.55
481	12200063058	0	1	4	11	0.93	12.72	0	3.1	female	4	0	5	38	130	100	80	1.3	1.63	0	9.02	12.2	43	0	0	48	35	122	56	0	1.29	25		1.1	39	0.0288	NA		1	45	20	25		44	89	69	20	0	3.45
482	12200059759	0	1	2	25	1.18	17.95	0	5.3	female	3	0	6	24	140	80	60	1.75	2.33	0	9.11	15.7	37.2	0	0	50	40	76	24	0	1.04	29		1.7	41	0.01	1		0	0	0	0		95	95	0	95	0	0
483	12200052763	0	1	3	13	0.9	16.05	0	2.4	male	3	0	4	28	130	80	60	1.63	2.17	0	9.01	16.1	46	0	0	49	35	102	25	0	1.08				51		1		0	0	0	0		112	112	72	40	0	1.8
484	12200052837	0	1	3	21	1.1	17.36	0	5.9	female	3	0	3	24	110	70	40	1.57	2.75	0	3.18	14	93	0	0	41	35	93	40	0	1.15	41		1.6	50	0.01	0		0	0	0	0		83	83	0	83	0	0
485	12200054727	0	1	3	29	1.4	14.8	0	8.3	male	3	0	6	20	111	90	70	1.23	1.59	0	7.34	13.6	62	0	0	46	40	79	48	0	1.01	32			43	0.01	1		1	48	48	0		59	107	0	107	0	0
486	12200077333	0	1	4	17	1	17	0	5.3	female	3	0	5	26	120	90	60	1.33	2	0	11.35	15	25	0	0	49	34	260	91	0					45		NA		0	0	0	0		111	111	0	111	0	0
487	12200071714	0	1	2	61	1.57	24.75	1	11.2	male	3	0	5	25	130	90	70	1.44	1.86	0	11.7	17.8	38	0	0	57	46	206	106	0	1.1	34		3.9	69	0.0144	1		0	0	0	0		119	119	0	119	0	0
488	12200077982	0	2	3	28	1.28	17.09	0	6.8	male	3	0	6	30	124	100	80	1.24	1.55	0	7.8	17.3	30	0	0	53	43	204	126	0	1.13	23			52	0.0989	NA		0	0	0	0		154	154	99	55	0	1.8
489	12200072975	0	1	2	28	1.25	17.92	0	6.7	male	3	0	5	26	130	90	70	1.44	1.86	0	5.3	13.6	39	0	0	55	45	261	131	0	0.98	35		2.2	51	0.0224	1		0	0	0	0		123	123	57	66	0	0.86
490	12200077129	0	1	4	73	1.56	30	1	15.8	female	3	0	5	20	130	85	55	1.53	2.36	0	4.82	12.8	11	1	1	46	45	82	62	0	1.14			1.8	62		1		1	76	68	8		40	116	48	68	0	0.71
491	12200074177	0	1	4	42	1.52	18.18	0	12.1	female	3	0	6		120	100	80	1.2	1.5	0	6.73	15	26	0	0	53	41	92	53	0	1			1.8	49		NA		1	40	40	0		91	131	0	131	0	0
492	12200064934	0	2	5	43	1.54	18.13	0	13.1	male	3	0	4	24	84	90	70	0.93	1.2	0	3.21	5.7	20	0	1	51	49	81	29	0	1.5	41		3	64	0.01	1		1	59	59	0		138	197	79	118	0	0.67
493	12200058136	0	1	2	70	1.57	28.4	1	2.7	male	3	0	6	28	112	110	90	1.02	1.24	0	5.21	16.5	26	0	0	50	36	442	578	0	0.97	41		3.6	66	0.0065	NA		0	0	0	0		99	99	0	99	0	0
494	12200064932	0	3	5	22	1.08	18.86	0	3.8	female	4	0	4	22						0	7.37	12.8	59	0	0	39	35	952	477	0	1.52	27		1.3	41	0.01	1		1	40	20	20		109	149	124	20	5	6.2
495	12200068652	0	2	3	41	1.4	20.92	0	11.4	male	4	0	6	22	130	100	80	1.3	1.63	0	3.52	16.3	61	0	0	50	34	76	36	0	1.04	24		2.2	61	0.0176	1		0	0	0	0		102	102	82	20	0	4.1
496	12200075975	0	6	8	76	1.8	23.46	0	15.2	male	3	1	4	18	148					0	3.05	17.8	24	0	1	48	44	91	34	0	2.32	13		3.4	74		NA		0	0	0	0		192.5	192.5	116	66	10.5	1.76
497	12200069482	0	1	3	18	1.1	14.88	0	4.1	male	3	0	4	20						0	10.78	15.7	112	0	0	49	39	82	23	0	0.94			3.7	51	0.01	1		0	0	0	0		101	101	0	101	0	0
498	12200056926	0	3	4	66	1.53	28.19	1	12.5	male	3	0	5		119	100	80	1.19	1.49	0	3.43	12.3	23	0	0	52	47	38	17	0	1.12	21		1.5	43	0.01	1		1	187	97	90		0	187	90	97	0	0.93
499	12200057592	0	3	6	31	1.28	18.92	0	7.9	male	4	0	4	25						0	4	15.8	27	0	0	55	36	101	26	0	1.25	27		3.85	53		1		1	72	39	33		111	183	117	39	27	3
500	12200073777	0	2	3	32	1.45	15.22	0	10.4	female	3	0	4	25	100	100	80	1	1.25	0	5.82	15	16	1	0	47	40	769	266	0	1.48	24		2.3	61	0.0081	1		1	75	75	0		111	186	111	75	0	1.48
501	12200071533	0	2	4	20	1.13	15.66	0	4.8	female	3	0	5	22	120	80	60	1.5	2	0	4.14	13.1	30	0	0	45	40	140	57	0		24		2.1	43	0.01	1		0	0	0	0		147.5	147.5	32	115.5	0	0.28
502	12200072959	0	1	2	16	1.06	14.24	0	4.7	male	3	0	4	22	100	100	80	1	1.25	0	7.22	15.4	65	0	0	47	40	89	19	0	1.07				51		1		0	0	0	0		87	87	0	87	0	0
503	12200077717	0	2	2	63	1.7	21.8	0	14.6	male	3	0	5	22	80	100	80	0.8	1	0	4	18.2	10	1	0	54	48	136	75	0	1.03	28		2.8	70	0.01	1		1	32.5	32.5	0		119	151.5	0	151.5	0	0
504	12200073072	0	1	3	21	1.15	15.88	0	5.5	female	3	0	4	24	120	90	70	1.33	1.71	0	10.58	15.4	23	0	0	46	43	137	51	0	1.07			2.6	43	0.0206	1		0	0	0	0		118	118	0	118	0	0
505	12200075014	0	2	3	46	1.34	25.62	1	8.7	male	3	0	4	18	125	80	60	1.56	2.08	0	5.43	16.3	55	0	0	49	43	197	92	0	1.3	16		4.3	78	0.117	1		1	30	30	0		165	195	122	55	18	2.22
506	12200072762	0	4	6	11	0.86	14.87	0	2.3	male	3	0	4	36	130	80	60	1.63	2.17	0	9.71	16.4	68	0	0	50	45	372	158	0	0.87	35		3.4	52	0.01	1		0	0	0	0		123	123	0	123	0	0
507	12200062572	0	1	3	51	1.75	16.65	0	15.3	male	3	0	5	26	140	100	80	1.4	1.75	0	1.71	8.8	25	0	0	48	38	60	24	0					40	0.01	0		0	0	0	0		87	87	0	87	0	0
508	12200058851	0	1	3	51	1.48	23.28	0	11.3	male	3	0	5	22	86	90	60	0.96	1.43	0	9.58	16.2	42	0	0	52	43	120	73	0	1.1	26		1.3	40	0.0084	1		1	109	90	19		28	137	19	118	0	0.16
509	12200066189	0	3	8	60	1.55	24.97	1	12	male	3	0	5	24	130	100	80	1.3	1.63	0	6.03	14.6	89	0	0	49	37	5672	1065	1	1.41	33		7.3	73	0.1673	1		0	0	0	0		82.5	82.5	0	82.5	0	0
510	12200074427	0	1	3	29	1.2	20.14	1	6.8	female	3	0	6	20	130	90	70	1.44	1.86	0	8.98	15.6	97	0	0	48	38	83	39	0	1	42		3.2	50	0.0072	NA		0	0	0	0		87	87	0	87	0	0
511	12200068043	0	1	2	30	1.38	15.75	0	9.2	female	3	0	5	26	130	100	80	1.3	1.63	0	4.53	15	53	0	0	46	40	282	158	0	1.27			3	61		1		0	0	0	0		123	123	0	123	0	0
512	12200069460	0	1	2	60	1.64	22.31	0	14.7	male	3	0	7	20	125	100	80	1.25	1.56	0	12.4	16.3	61	0	0	48	43	66	41	0	1.12			1.7	63	0.01	1		0	0	0	0		104	104	0	104	0	0
513	12200076863	0	4	7	30	1.2	20.83	1	6.8	female	3	0	6	26	120	80	60	1.5	2	0	5.66	15.5	29	0	0	45	40	142	60	0		34		4.1	56		NA		0	0	0	0		176	176	101	75	0	1.35
514	12200074430	0	2	4	46	1.46	21.58	0	11.7	female	3	0	5	24	140	80	60	1.75	2.33	0	3.38	17.3	26	0	0	52	45	99	17	0	1.97			2.8	71		NA		0	0	0	0		149	149	47	102	0	0.46
515	12200067986	0	2	10	15	1	15	0	3.8	male	3	0	5	22	110	80	60	1.38	1.83	0	4.21	14.4	51	0	0	46	42	560	371	0	1.11	17			53		0		0	0	0	0		163	163	91	72	0	1.26
516	12200075186	0	1	4	66	1.65	24.24	0	14.1	male	4	0	4	30	95					0	5.05	19.6	70	0	0	58	57	502	179	0	1.24	33		5.8	92	0.0231	1		0	0	0	0		127	127	107	20	0	5.35
517	12200075820	0	1	3	33	1.4	16.84	0	10.2	male	3	0	5	26	100	100	80	1	1.25	0	3.37	17.4	21	0	0	54	46	160	48	0					64	0.01	1		0	0	0	0		143	143	44	99	0	0.44
518	12200067194	0	9	7	56	1.5	24.89	1	11	male	3	0	4	20	100	110		0.91		0	5.55	15.7	28	0	1	48	42	755	437	0	2.08	31		1.5	60		NA	32	0	0	0	0		141.7	141.7	89	47	5.7	1.89
519	12200071719	0	4	5	50	1.7	17.3	0	14.2	male	3	0	5	25	100	100	80	1	1.25	0	2.76	17.7	11	1	0	58	46	209	131	0	1.22				66		NA		1	35	35	0		106	141	106	35	0	3.03
520	12200074794	0	1	3	32	1.35	17.56	0	9.2	female	3	1	6	22	110	90	70	1.22	1.57	0	6.37	16.2	122	0	0	48	41	81	42	0	1.03	45			53	0.01	0		0	0	0	0		99	99	0	99	0	0
521	12200078084	0	3	6	25	1.3	14.79	0	7.6	male	3	0	5	20	110	90	70	1.22	1.57	0	2.8	14.4	21	0	0	46	40	757	120	0	1.52			3	49	0.01	NA		0	0	0	0		193	193	91	102	0	0.89
522	12200063959	0	2	3	53	1.58	21.23	0	12.3	female	3	0	5	30	126	90	70	1.4	1.8	0	4.12	17.2	46.8	0	0	50	42	80	10	0	1.03	37		2.7	56	0.0153	1		0	0	0	0		135	135	0	135	0	0
523	12200064134	0	1	4	43	1.45	20.45	0	15.7	female	3	0	5	30	90	90	70	1	1.29	0	4.7	12.3	55	0	0	45	35	319	151	0		35			76		NA		0	0	0	0		94	94	0	94	0	0
524	12200060422	0	1	4	20	1.05	18.14	1	4.4	male	3	0	4	26	120	90	70	1.33	1.71	0	6.29	17.6	50	0	0	48	45	108	45	0	1.16	33		5.2	46	0.1589	1		0	0	0	0		115	115	50	65	0	0.77
525	12200078290	0	1	2	55	1.58	22.03	0	12.9	female	3	0	4		96	100	80	0.96	1.2	0	3	15.2	27	0	0	53	42	153	72	0	1.4	31		1.4	51	0.01	NA		1	45	45	0		72	117	0	117	0	0
526	12200058755	0	2	3	51	1.67	18.29	0	5	male	3	0	3	22	110	110	100	1	1.1	0	5.62	12.2	12	1	0	50	36	40	18	0	1.41	20			68	0.006	NA		1	122	97	25		47	169	72	97	0	0.74
527	12200056693	0	1	6	16	1.1	13.22	0	6.2	female	3	0	7	24	135	100	80	1.35	1.69	0	4.93	15.2	34	0	0	42	36	258	63	0	1.25	27		2.3	49		1		0	0	0	0		99	99	0	99	0	0
528	12200060210	0	5	7	38	1.35	20.85	1	7.8	male	3	0	5	24	120	80	60	1.5	2	1	2.36	15.2	35	0	1	50	35	72	18	0	2.19	20		1.7	41	0.01	1	21	1	117	107	10		135	252	116	113	23	1.03
529	12200060209	0	3	5	26	1.22	17.47	0	6.7	female	4	0	6	24						0	7.03	16.2	36.9	0	0	53	32	228	92	0	1.36	17		1.5	44	0.01	1		1	108	58	50		102	210	80	110	20	0.73
530	12200062685	0	5	7	20	1.08	17.15	0	4.4	female	3	0	3	35	130	90	70	1.44	1.86	0	3	14.6	20	0	0	52	40	71	18	0	1.88	14		1.1	40	0.1392	1	36	1	130	54	76		206	336	212	54	70	3.93
531	12200057293	0	2	4	40	1.45	19.02	0	10.3	male	3	0	4	20	130	90	70	1.44	1.86	0	4.51	14.4	35	0	0	48	39	675	385	0	1.17	38		3	58	0.01	1		0	0	0	0		133	133	34	99	0	0.34
532	12200066160	0	2	3	29	1.34	16.15	0	10.2	male	4	0	4							0	4.52	13	35	0	0	56	39	59	17	0	1.43	18		1.2	47	0.3581	1		1	60	20	40		88	148	128	20	0	6.4
533	12200058854	0	1	4	40	1.6	15.63	0	15.9	female	3	0	4	20	115	100	80	1.15	1.44	0	2.17	9.8	15	1	0	47	35	47	21	0	1.59	18			55	0.0092	1		1	40	20	20		50	90	70	20	0	3.5
534	12200051957	0	1	4	36	1.5	16	0	13.4	female	3	0	5		96	100	80	0.96	1.2	0	4.28	13.6	64	0	0	45	37	129	36	0	1.01				59		1		0	0	0	0		101	101	0	101	0	0
535	12200055525	0	1	5	20	1.18	14.36	0	6.9	male	3	0	4	24	105	85	60	1.24	1.75	0	6.64	16.8	84	0	0	49	45	134	43	0	1.21	33		2.4	51	0.0212	NA		0	0	0	0		101	101	46	55	0	0.84
536	12200056096	0	4	6	51	1.44	24.59	1	10.6	male	3	0	4		100	115	90	0.87	1.11	0	3.19	13.9	78	0	0	45	44	55	22	0	1.55	23		2.3	32	0.01	NA		1	40	20	20		121	161	126	35	0	3.6
537	12200051480	0	1	3	34	1.25	21.76	1	7.5	female	3	0	5		110	105	85	1.05	1.29	0	5.4	14.1	18	1	0	47	44	205	86	0	1.04	25		1.4	40	0.01	1		1	89	89	0		67	156	52	104	0	0.5
538	12200053687	0	1	2	33	1.36	17.84	0	8.4	male	3	1	4	24	134	90	70	1.49	1.91	0	4.16	13.4	64	0	0	46	35	127	47	0	1.05	32		1.6	48	0.01	1		0	0	0	0		111	111	0	111	0	0
539	12200055743	0	2	5	22	1.22	14.78	0	7.1	male	4	0	4	22						0	13.2	15.9	95	0	0	52	36	71	20	0	1.05	39		5.6	68	0.01	1		0	0	0	0		131	131	111	20	0	5.55
540	12200051164	0	1	2	36	1.51	15.79	0	12.6	male	3	0	5	20	92	90	70	1.02	1.31	0	2.5	13.7	120	0	0	42	36	68	39	0	1.06			1.2	57		0		1	48	48	0		40	88	0	88	0	0
541	12200053239	0	1	1	31	1.46	14.54	0	10.8	female	3	0	5	30	150	80	60	1.88	2.5	0	4.37	15.3	135	0	0	46	38	74	46	0	1.1	43		2.7	55	0.01	0		0	0	0	0		87	87	0	87	0	0
542	12200058583	0	1	3	42	1.4	21.43	0	9.6	male	3	0	5	26	85	100	80	0.85	1.06	0	5.92	13.2	37	0	0	47	46	129	34	0	1.01				46		1		1	65	65	0		37	102	0	102	0	0
543	12200057174	0	1	2	40	1.53	17.09	0	11.3	female	4	0	6	20						0	10.3	13.4	14	1	0	49	38	49	16	0	1.06				53		0		1	40	40	0		57	97	0	97	0	0
544	12200065923	0	1	3	31.6	1.21	21.58	1	5.4	male	3	0	4	30	110	85	60	1.29	1.83	0	9.28	15.3	23	0	0	47	39	138	48	0	1.26	26		1.6	36	0.01	1		1	20	20	0		116	136	71	65	0	1.09
545	12200063412	0	6	14	26	1.2	18.06	0	8.5	female	3	0	6	20	110	90	70	1.22	1.57	0	8.68	16.8	25	0	0	46	39	1856	537	1	1.26	23		6.8	61		1		0	0	0	0		112	112	0	102	10	0
546	12200072755	0	1	4	65	1.65	23.88	0	15	male	3	0	5	25	125	100	80	1.25	1.56	0	2.7	16.1	30	0	0	48	40	249	137	0	1.23	38		2.2	57	0.01	1		0	0	0	0		109	109	20	89	0	0.22
547	12200077248	0	2	2	49	1.55	20.4	0	10.9	male	3	0	3	20	100	100	80	1	1.25	0	3.85	13.6	30	0	0	44	41	90	58	0	1.1	33		2.2	56	0.01	1		1	100	100	0		87	187	77	110	0	0.7
548	12200064926	0	2	5	55	1.55	22.89	0	12.8	male	3	0	4	25	110	100	80	1.1	1.38	0	2.82	16.4	22	0	0	49	44	230	134	0	1.29	31		2.2	49	0.0135	1		1	55	55	0		94	149	94	55	0	1.71
549	12200063384	0	2	3	24	1.33	13.57	0	13.8	female	3	0	5	24	130	90	70	1.44	1.86	0	6.47	14.2	18	1	0	55	46	100	20	0	1.15	31		2.3	55	0.01	1		0	0	0	0		156	156	59	97	0	0.61
550	12200058290	0	4	4	46	1.5	20.44	0	13.6	female	3	0	5	26	100	100	80	1	1.25	0			70	0	0	50	35	76	33	0	1.26	20		2.7	43		1		1	208	140	68		19	227	87	140	0	0.62
551	12200062166	0	1	2	52	1.63	19.57	0	13.2	male	3	0	4	22	120	90	70	1.33	1.71	0	3.25	15.5	18	1	0	54	41	102	33	0	1.29			1.8	54		1		1	57	57	0		84	141	0	141	0	0
552	12200066050	0	2	4	52	1.45	24.73	1	7.9	female	4	0	5	30						0	6.42	12.1	23	0	0	51	35	122	38	0	1.32	18		3.4	46	0.0165	1		1	50	20	30		73	123	87	20	16	4.35
553	12200057203	0	1	4	45	1.73	15.04	0	13	male	3	0	5	20	120	90	70	1.33	1.71	0	4.66	16	39	0	0	56	48	52	36	0	1.19	32		1.6	56		1		1	48	48	0		30	78	30	48	0	0.63
554	12200060211	0	1	3	40	1.63	15.06	0	13.2	male	3	1	5		100	80	60	1.25	1.67	0	5.14	15.7	12	1	0	48	46	146	51	0	1.24				56		1		1	30	30	0		87	117	0	117	0	0
555	12200073085	0	1	3	28	1.42	13.89	0	11.4	female	3	0	4	20	132	100	80	1.32	1.65	0	4.02	10.6	40	0	0		33	246	168	0	1.35			0.9	41	0.0266	1		1	50	40	10		57	107	67	40	0	1.68
556	12200073071	0	1	4	50	1.48	22.83	0	11.4	male	3	0	4	22	125	90	70	1.39	1.79	0	2.71	14.4	78	0	0	43	38	206	118	0	1.17	37		1.2	50	0.0128	NA		1	45	45	0		44	89	0	89	0	0
557	12200073073	0	1	4	26	1.24	16.91	0	8.5	female	3	0	5	26	120	80	60	1.5	2	0	3.17	13.3	27	0	0	47	38	388	108	0	0.95	28		3.7	45		1		1	84	84	0		59	143	0	143	0	0
558	12200067558	0	3	4	55	1.62	20.96	0	15.3	female	3	0	4	20	115	100	80	1.15	1.44	0	6.13	15.4	14	1	0	49	30	97	48	0	1.29	27		2.2	71		1		0	0	0	0		151	151	0	151	0	0
559	12200063008	0	2	6	24.5	1.33	13.85	0	9.6	female	3	0	5	26	120	80	50	1.5	2.4	0	5.03	15.4	20	0	0	47	35	111	27	0		31			48	0.01	NA		1	47	47	0		99	146	99	47	0	2.11
560	12200062140	0	2	4	40	1.32	22.96	1	8.6	male	3	0	4	24	130	90	70	1.44	1.86	0	8.81	17.1	67	0	0	52	38	190	105	0	1.04	36		3.4	67	0.01	1		0	0	0	0		144	144	44	100	0	0.44
561	12200061856	0	1	2	13	0.96	14.11	0	3.9	male	3	0	5	22	130	70	50	1.86	2.6	0	9.05	12.9	49	0	0	38	30	173	64	0	1.31	30		2.1	44	0.01	1		0	0	0	0		109	109	69	40	0	1.73
562	12200062591	0	2	6	42	1.37	22.38	1	7.7	male	3	0	6	20	110	90	70	1.22	1.57	0	3.37	15.7	31	0	0	45	40	121	35	0	1.07			3.6	63	0.01	1		0	0	0	0		146	146	0	146	0	0
563	12200060205	0	1	2	50	1.5	22.22	0	13.2	male	3	0	4	20	120	110	90	1.09	1.33	0	3.71	16.4	51.7	0	0	48	38	80	19	0	1.67				60		1		0	0	0	0		102	102	0	102	0	0
564	12200059746	0	1	2	20	1.1	16.53	0	9.1	male	3	0	4	22	98	90	70	1.09	1.4	0	6.18	13.7	28	0	0	37	37	133	48	0					44		NA		1	23	23	0		0	23	0	23	0	0
565	12200059459	0	2	3	39	1.58	15.62	0	13.6	female	3	0	5	26	100	100	80	1	1.25	0	3.17	13.1	21	0	0	47	36	98	34	0	1.19	29		1.8	43	0.01	1		1	55	20	35		103	158	138	20	0	6.9
566	12200063348	0	2	5	31	1.31	18.06	0	8.6	male	3	0	5	20	130	100	80	1.3	1.63	0	7.57	17.5	43	0	0	50	35	298	152	0	1.28				57		NA		0	0	0	0		146	146	71	75	0	0.95
567	12200071896	0	2	2	45	1.58	18.03	0	14.8	female	3	0	5	20	120	80	50	1.5	2.4	0	2.3	11.9	55	0	0	43	35	219	72	0	1.07	34			70		1		1	40	40	0		126	166	0	166	0	0
568	12200050931	0	2	3	36	1.2	25	1	6.9	male	3	0	4	20	140	100	80	1.4	1.75	0	8.91	17	24	0	0	58	50	175	54	0	1.29	27		1.6	54	2.6083	1		1	76	76	0		46	122	12	110	0	0.11
569	12200031286	0	1	3	51	1.54	21.5	0	10.4	female	3	0	4	20	120	100	80	1.2	1.5	0	4.11	16.2	42	0	0	52	42			0	1.01	34		2.2	68	0.01	1		0	0	0	0		116	116	81	35	0	2.31
570	12200053349	0	2	4	27	1.44	13.02	0	10.3	male	3	0	5	20	100	100	80	1	1.25	0	6.03	17.7	39	0	0	58	43	460	361	0	1.18	36		6.7	62	0.01	1		0	0	0	0		146	146	91	55	0	1.65
571	12200051475	0	1	1	20	1.1	16.53	0	4.8	female	3	0	4	24	115	100	80	1.15	1.44	0	4.49	11.9	75	0	0	44	35	86	56	0	1.08	38		1.2	42	0.01	NA		0	0	0	0		102	102	0	102	0	0
572	1229426	0	4	5	23	1.3	13.61	0	8.4	male	3	0		22	100	100	60	1	1.67	0	6.26	14.2	40	0	0			96	38	0	1.47				47		1		1	97	69	28		87	184	115	69	0	1.67
573	12200009829	0	5	9	42	1.48	19.17	0	10.7	female	3	0	4	30	100	90	70	1.11	1.43	0	2.69	16.1	74	0	0	49	37	84	41	0	1.04				53		NA		0	0				204	204	57	147	0	0.39
574	2200009343	0	2	5	23	1.26	14.49	0	9.7	male	3	0	5	25	120	80	60	1.5	2	0	2.7	15.5	85	0	0	46	38	181	40	0	0.96			1.3	57	0.01	0		0	0				158	158	103	55	0	1.87
575	12200009916	0	2	4	38	1.42	18.85	0	9.1	female	3	0	4	22	118	95	75	1.24	1.57	0	3.72	16.6	25	0	0	52	38	169	126	0	1.09	31		2	47	0.02	1		0	0				151.5	151.5	99	52.5	0	1.89
576	12200008004	0	1	3	10	0.81	15.24	0	1.1	male	3	0	1	40	145	80	60	1.81	2.42	0	3.48	10.3	11	1	0	46	31	318	85	0	1.23			3.4	45		1		0	0				134	134	79	55	0	1.44
577	12200010546	0	4	4	55	1.5	24.44	1	11.9	male	3	0	5	22	80	90	60	0.89	1.33	0	3.7	18.3	60	0	0	55	44	432	180	0	1.44	23		1.5	55		1		1	98.5	56	42.5		128	226.5	170.5	56	0	3.04
578	122000000000	0	1	5	10	0.82	14.87	0	1.8	male	3	0	1	36	145	80	60	1.81	2.42	0	8.2	15.9	69	0	0	50	33	86	32	0	1.01	31		1.8	39		1		0	0				137	137	67	70	0	0.96
579	12200016396	0	5	9	33	1.3	19.53	1	6.6	male	3	0	1	24	121	90	70	1.34	1.73	0	1.28	6.8	27	0	0	51	40	38	50	0					18		1		0	0				173	173	78	95	0	0.82
580	1220009936	0	4	5	33	1.37	17.58	0	9.3	male	4	0	3	30	140	60	40	2.33	3.5	0	8.84	16.7	14	1	0	50	28	268	89	0	1.23	40		2.8	64	0.04	1		0	0				132.5	132.5	90	42.5	0	2.12
581	12200022481	0	1	3	61	1.6	23.83	1	11.9	male	4	0	2	20	95	105	80	0.9	1.19	0	5.23	17.8	28.3	0	0	52	45	119	116	0	1.49			2.6	57		1		0	0				87	87	0	87	0	0
582	1220001471	0	4	4	40	1.4	20.41	0	11.9	male	4	0	5	22	130	70	40	1.86	3.25	0	14	18.2	80	0	0	59	44	44	17	0	1.69	13		2.5	41		1		1	144.5	62.5	82		69	213.5	151	62.5	0	2.42
583	12200024451	0	2	2	24	1.32	13.77	0	8	male	3	0	5	20	100	100	80	1	1.25	0	3.38	16.6	32	0	0	58	35	93	41	0	0.94	36		2.5	55		1		1	25	25			123	148	93	55	0	1.69
584	12200022001	0	5	9	45	1.51	19.74	0	11	female	3	0	4	24	90	80	60	1.13	1.5	1	3.35	14.2	16	1	1	43	29	136	69	0	1.17	31		3	57		1		0	0				104.2	104.2	0	71	33.2	0
585	12200013390	0	5	7	14	1.09	11.78	0	4.3	female	3	0	4	30	150	90	70	1.67	2.14	0	9.7	16.9	38	0	1	52	35	676	229	0	1.47	33		4.8	91	0.11	1		0	0				122.6	122.6	94	20	8.6	4.7
586	12200026953	0	2	3	43	1.57	17.44	0	12.9	female	3	1	1		108	85	65	1.27	1.66	0	1.8	11.5	12	1	0	44.9	33	59	18	0		14		1.5	64	0.01	1		1	147.67	115.48	32.19		82.03	229.7	114.2	115.5	0	0.99
587	12200023118	0	3	4	25	1.32	14.35	0	8.3	female	4	0	4	25	120	110	80	1.09	1.5	0	4.28	14.6	19	1	0	57	44	368	189	0	1.44			5	57		NA		0	0				149	149	129	20	0	6.45
588	12200022547	0	4	6	33	1.2	22.92	1	9	female	3	0	2	30	130	90	70	1.44	1.86	0	5.5	15.7	32	0	0	50	40	95	36	0	1.17			3.4	66		1		0	0				198	198	128	70	0	1.83
589	12200022585	0	1	3	38	1.55	15.82	0	13.3	female	3	0	4	28	80	90	60	0.89	1.33	0	2.49	14	35	0	0	48	40	61	24	0	1.12			1.4	73		0		0	0				93	93	0	93	0	0
590	12200009400	0	3	7	28	1.38	14.7	0	10	female	3	0	5	30	120	85	60	1.41	2	0	2.14	14.9	32	0	0	46	34	214	70	0	1.11				51		1		1	30	30			172	202	107	95	0	1.13
591	12200025312	0	2	2	15	1	15	0	3.9	female	3	0	6	30	120	110	80	1.09	1.5	0	3.05	13.5	68	0	0	41	35	227	69	0	1.38	27			40		1		1	79.5	79.5			49	128.5	0	128.5	0	0
592	12200027332	0	2	4	37	1.12	29.5	1	3.8	male	3	0	1	32						0	8.95	15.4	40	0	0	59	36	283	163	0	1.81			2.56	60	0.1375	1		1	720	320	400		61.5	781.5	461.5	320	0	1.44
593	12200023045	0	1.5	3	20	1.13	15.66	0	5.9	male	3	1	6	25	110	90	70	1.22	1.57	0	3.75	10.9	49	0	0	41	33	885	469	0		23					1		1	75.5	75.5			103.5	179	0	179	0	0
594	12200027650	0	3	5	35	1.35	19.2	0	8.4	male	3	0	4	25	104	100	80	1.04	1.3	0	10.7	17	31	0	0	57.2	49.6	101	70	0	1.25	20		2.4	41	0.0219	1		1	137	107	30		82	219	30	189	0	0.16
595	12200009545	0	1.5	5	37	1.33	20.92	1	8.4	male	3	0	5	30	112	100	80	1.12	1.4	0	1.56	12.5	32	0	0	44	35	637	374	0	1				51		NA		0	0				141	141	0	141	0	0
596	12200019217	0	4	6	30	1.3	17.75	0	7.1	female	3	0	5	30	130	80	60	1.63	2.17	0	6.94	13.5	67	0	0	47	39	118	63	0	1.08			2.6	63		NA		0	0				181	181	84	97	0	0.87
597	12200023932	0	1	4	20	1.05	18.14	0	3.8	female	3	0	4	30	145	85	60	1.71	2.42	0	9.18	13.7	83	0	0	46	34	154	82	0	0.93				42		1		0	0				105	105	0	105	0	0
598	12200023230	0	2	3	52	1.66	18.87	0	12.7	male	3	0	4	25	110	110	90	1	1.22	0	4.6	19	80	0	0	55	44	27	80	0	1.37				64.5		1		1	40	40			76	116	51	65	0	0.78
599	12200026891	0	3	4	41	1.36	22.17	1	8.2	male	3	1	5	20	120	105	85	1.14	1.41	0	4.08	13.7	99	0	0	46	36	78	35	0	1.02	39		1.8	62		1		0	0				190	190	91	99	0	0.92
600	12200023333	0	3	6	29	1.3	17.16	0	6.9	male	3	0	1		110	85	60	1.29	1.83	0	4.88	15.7	11	1	0	47	41	118	51	0	1.22	17		1.2	30	0.01	NA		1	127	45	82		96	223	178	45	0	3.96
601	12200028724	0	1	3	15	1	15	0	3.3	female	3	1	5	20	140	80	60	1.75	2.33	0	15.62	11	179	0	0	33	27	182	104	0	1.32				42		NA		0	0				99	99	0	99	0	0
602	12200020121	0	2	5	62	1.61	23.92	1	11.8	male	3	0	5	26	104	100	80	1.04	1.3	0	6.3	14.8	38	0	0	54	40	416	206	0	1.28	26		1.3	67	0.01	1		1	40	40			74	114	49	65	0	0.75
603	12200018578	0	2	5	30	1.33	16.96	0	9.3	female	3	0	4		140	90	70	1.56	2	0	7.44	15.9	26	0	0	51.2	33	200	123	0	1.35				10		1		1	40	40			96.5	136.5	89	47.5	0	1.87
604	12200021474	0	1	5	45	1.48	20.54	0	9.3	female	3	0	3	28	112	100	75	1.12	1.49	0	10.02	14.3	56	0	0	44	31	119	68	0					66		NA		0	0				111	111	0	111	0	0
605	12200028153	0	1	3	45	1.47	20.82	0	11.3	male	3	0	3	24	120	90	70	1.33	1.71	0	3.85	16.2	14	1	0	53	39	148	55	0	1.34	35			61		1		0	0				42.5	42.5	34	8.5	0	4
606	12200028218	0	3	6	78	1.55	32.47	1	14.3	female	3	0	4		100	100	80	1	1.25	0	4.2	14.8	11	1	0	48.8	39.6	70	37	0	1.26				47		1		1	82.7	82.7			49	131.7	49	82.7	0	0.59
607	12200023294	0	2	4	43	1.42	21.33	0	12.4	female	3	0	4	28	130	105	80	1.24	1.63	0	7.04	17.2	25	0	0	55	41	154	70	0	1.08	34		2.6	53	0.0721	1		1	23	23			99	122	0	122	0	0
608	12200018284	0	2	2	20	1.1	16.53	0	5.6	female	3	0	2	28	120	80	50	1.5	2.4	0	5.53	15	55	0	0	45	39	115	52	0	1.04			2.6	49		NA		0	0				119	119	0	119	0	0
609	12200018256	0	3	6	78	1.71	26.67	1	13.1	male	3	0	3	20	90	90	70	1	1.29	0	3.216	15.9	26	0	0	53	41	717	462	0	1.21			2.8	69	0.01	1		0	0				239	239	140	99	0	1.41
610	12200023509	0	2	3	22	1.03	20.74		4.9	female	3	0	4	24	140	100	80	1.4	1.75	0	9.99	15.7	35.2	0	0	48	37	107	27	0	1.15			3.1	54		1		0	0				141	141	0	141	0	0
611	12200019500	0	2	3	22	1.03	20.74	1	4.5	female	3	0	6	28	140	80	60	1.75	2.33	0	5.44	14.5	66.8	0	0	48	40	69	21	0	1.08			2.2	41	0.01	1		0	0				136	136	0	136	0	0
612	12200020622	0	1	3	28	1.35	15.36	0	8.4	female	3	0	4	20	120	80	60	1.5	2	0	4.74	16.4	34	0	0	47	41	122	47	0	1.37	35			60	0.01	NA		0	0				60	60	0	60	0	0
613	12200020593	0	1	3	39	1.36	21.09	0	10.4	female	3	0	3		100	80	60	1.25	1.67	0			32.2	0	0	45	42	1038	470	1	1.1	27			66.6	0.01	NA		1	55	55			29.5	84.5	0	84.5	0	0
614	12200018527	0	1	2	24	1.23	15.86	0	8.3	female	3	0	4	22	104	90	70	1.16	1.49	0	7.26	16.1	70	0	0	46	38	139	64	0	1.18			1.5	54		1		0	0				87	87	0	87	0	0
615	12200031003	0	2	2	27	1.27	16.74	0	9.3	female	3	0	5	20	127	80	60	1.59	2.12	0	6.89	16.5	34	0	0	55	40	67	20	0	1.17			1.5	50		1		1	37	37			123	160	53	107	0	0.5
616	12200030920	0	2	5	42	1.3	24.85	1	7.4	male	3	0	5	22	120	90	70	1.33	1.71	0	6.04	16.8	126	0	0	52	42	243	204	0	1.28	28		3.1	53	0.0651	1		0	0				136	136	12	124	0	0.1
617	12200030965	0	2	3	47	1.37	25.04		0.7	male	3	0	1	28	125	80	60	1.56	2.08	0	4.36	18.2	27	0	0	52	41	315	105	0	1.09				59		1		0	0				100.3	100.3	0	100.3	0	0
618	12200031017	0	1	2	50	1.68	17.72	0	14	male	3	0	4	20	90	90	80	1	1.13	0	4.85	19.1	17	1	0	54	48	178	48	0	1.17			2.3	85		1		0	0				77	77	0	77	0	0
619	12200026683	0	3.5	5	18	1.2	12.5	0	7.2	female	3	0	1	30	128	70	50	1.83	2.56	0	6.71	16.8	77	0	0	49	36	66	19	0	1.03				50		NA		0	0				146	146	91	55	0	1.65
620	12200025971	0	4.5	5	25	1.31	14.57	0	8.8	female	3	0	4	26	131	90	65	1.46	2.02	0	1.63	14.9	31	0	0	50	34	214	44	0					57		NA		0	0				174	174	95	79	0	1.2
621	12200030016	0	3	6	32	1.31	18.65	0	8.2	male	3	0	2	40	140	100	80	1.4	1.75	0	7.3	14.6	60	0	0	53.9	39	142	60	0	1.23	23		2.9	53		1		1	80	80			103	183	68	115	0	0.59
622	12200031080	0	2	3	29	1.2	20.14	0	8.1	female	3	0	3	24	104	80	60	1.3	1.73	0	3.97	13.4	144	0	0	41	34	40	17	0	1.14			2.8	49		0		1	60	60			126	186	0	186	0	0
623	12200030183	0	4	7	20.5	1.15	15.5	0	5.4	male	3	1	5	25	130	105	80	1.24	1.63	0	3.77	14.3	53	0	0	48	33	164	52	0	1.13	33		1.2	48	0.01	1		1	24	24			202	226	132	94	0	1.4
624	12200030816	0	4	5	40	1.44	19.29	0	10	female	3	0	4	24	100	80	60	1.25	1.67	0	4.39	16.9	15	1	0	49	42	45	13	0	1.47	22		1.7	42	0.01	1		1	70	70			105.5	175.5	105.5	70	0	1.51
625	12200027571	0	3	7	9	0.73	16.89	0	0.8	male	3	0	4	32	120	80	60	1.5	2	0	2.82	13.6	36.1	0	0	46	39	140	62	0					39		NA		0	0				123	123	83	40	0	2.08
626	12200024285	0	1	3	40	1.56	16.44	0	12.7	female	3	0	5	20	90	85	60	1.06	1.5	0	5.71	15.2	11	1	0	49	37	220	210	0	1			1.8	55		NA		0	0				99	99	0	99	0	0
627	12200028541	0	1	3	26	1.08	22.29	1	7.9	male	3	0	4	22						0	2.68	12.6	44	0	0	40	35	161.1	71.6	0	0.97				43.3		1		1	30	30			69	99	0	99	0	0
628	12200027330	0	2.5	7	34	1.3	20.12	0	8.3	female	4	0	2	26						0	5.51	17	61	0	0	50	38	137	62	0	1.34			2.9	59		1		0	0				144	144	124	20	0	6.2
629	12200026735	0	2	2	34	1.32	19.51	0	8.8	female	3	0	4	28	110	110	90	1	1.22	0	3.73	14.2	33	0	0	46	40	183	105	0	1.07			2.3	46		1		1	21	21			87	108	0	108	0	0
630	12200027992	0	2	4	38	1.35	20.85	1	7.1	male	3	0	5	26	110	90	70	1.22	1.57	0	4.97	15.3	66	0	0	52	42	63	17	0	0.99			2.5	49		1		0	0				123	123	0	123	0	0
631	12200028062	0	1.5	6	60	1.45	28.54	1	10.8	male	3	0	5	24	120	100	80	1.2	1.5	0	3.02	15.3	47	0	0	48	41	113	41	0	1.09	32		1.6	54		0		0	0				136	136	46	90	0	0.51
632	12200024173	0	1.5	5	8.1	0.7	16.53	0	0.8	female	3	0	4	38	130	80	60	1.63	2.17	0	6.13	15	76	0	0	46.4	35	107	21	0	1.12			2.4	42		1		0	0				155	155	44	111	0	0.4
633	12200026710	0	2	2	52	1.48	23.74	1	10.8	female	3	0	4	20	126	80	60	1.58	2.1	0	2.7	14.5	16.3	1	0	46	39	29	80	0	0.96	42		1.3	53		NA		0	0				97	97	0	97	0	0
634	12200024163	0	4	9	40	1.38	21	1	8	male	3	0	5	20	128	90	60	1.42	2.13	0	6.73	16.9	42	0	0	49.6	41	70	24	0		23			41		1		1	30	20	10		157.5	187.5	147.5	40	0	3.69
635	12200026291	0	4	6	8.5	0.69	17.85	0	0.6	female	4	0	4	40						0	9.25	15.4	23	0	0	45	32	179	55	0	1.33	34		2.3	36	0.01	1		0	0				162.8	162.8	46	107	9.8	0.43
636	12100044035	0	2	7	25	1.43	12.23	0	10.7	female	3	0	4	24	140	90	70	1.56	2	0	3.34	14.9	53	0	0	50	38	80	41	0					59		0		0	120	120			0	120	0	120	0	0
637	1210045336	0	1	3	70	1.57	28.4	1	14.1	female	3	0	2	24	100	100	80	1	1.25	0	8.52	16.1	45	0	0	53	36	211	150	0	1.05				56		1		0	83	83			0	83	0	83	0	0
638	12100046682	0	5	7	45	1.5	20	0	11.3	male	3	0	2	25	120	100	80	1.2	1.5	0	5.2	16.7	17	1	0	51	37	630	276	0	1.14				57	0.06	1			45	45			156	201	71	130	0	0.55
639	12100045800	0	1	3	36	1.45	17.12	0	9	female	3	0	4	36	120	90	70	1.33	1.71	0	2.71	13.3	10.4	1	0	46	32	145	41	0	0.99				56		0			80.5	80.5			0	80.5	0	80.5	0	0
640	12100044379	0	1.5	4	9.3	0.65	22.01	1	0.4	female	3	0	4							0	6.14	11.5	14	1	0	43	30	200	84	0	1.28				36	0.03	1		1	65	65			47	112	0	112	0	0
641	12100047621	0	1.5	2	38	1.35	20.85	1	8.1	female	3	0	3	22	110	100	75	1.1	1.47	0	2.84	13.8	125	0	0	43	36	79	41	0	0.93				52		0		0	0				107	107	0	107	0	0
642	12100047844	0	2	7	40	1.44	19.29	0	9.7	male	3	0	3	24	100	100	80	1	1.25	0	1.52	14.1	58	0	0	47	36	52	30	0	1.09	32			53		0		0	0				172	172	127	45	0	2.82
643	12200024941	0	1.5	3	19	1.166	13.98	0	4.4	female	3	0	6	20	120	80	60	1.5	2	0	2.77	14.1	72	0	0	44	39	121	14	0	1.06	37		1.7	51		1			0				160	160	49	111	0	0.44
644	19024174	0	1.5	6	65	1.6	25.39	0	13.8	female	4	0	5							0	5	14.4	33	0	0	53	46	250	184	0	1.5			1.97	50		NA		1	93.5	62.5	31		27	120.5	58	62.5	0	0.93
645	1200019838	0	2	3	50	1.45	23.78	1	8.5	female	3	0	4	20	130	100	80	1.3	1.63	0	8.69	14.9	39	0	0	48	40	134	80	0	1.19			1.6	49		1		0	0				129	129	0	129	0	0
646	1210048744	0	2	4	48	1.4	24.49	1	9.3	male	3	0	5	25	120	100	80	1.2	1.5	0	9.8	14.9	33	0	0	44	40	127	111	0	1.2				44		1		1	40	40			167	207	112	95	0	1.18
647	12100047233	0	4	3	31	1.3	18.34	0	9.5	male	3	1	5	20	130	100	80	1.3	1.63	0	6.35	18	50	0	1	52	43	101	45	0	1.06	35			66		1		0	0				216	216	136	80	0	1.7
648	12100044097	0	3	4	40	1.35	21.95	1	7.8	female	3	0	4		130	80	50	1.63	2.6	0	8.15	15.9	15	1	1	50	33	154	87	0	1.54	22			42		1		1	50	50			106.5	156.5	71.5	75	10	0.95
649	12200029054	0	4	5	38	1.3	22.49	1	7.9	male	3	0	4	26	136	110	90	1.24	1.51	0	4.23	13.7	20	0	0	47.4	41.3	253	105	0	1.13	15		1.8	47		1		1	107.5	50	57.5		134	241.5	191.5	50	0	3.83
650	12200031388	0	3	4	28	1.18	20.11	1	5.7	male	4	1	4	24	120	100	80	1.2	1.5	0	4.16	15.9	33	0	0	44.8	37	98	17	0	1.4			1.5	43.3	0.06	NA		1	105	75	30		105.5	210.5	135.5	75	0	1.81
651	12200029786	0	2	3	58	1.7	20.07	0	12.8	male	3	0	4	26	90	90	70	1	1.29	0	4.96	16.1	22	0	0	55	46	149	89.5	0	1.34	25			53		1		1	82.5	82.5			105	187.5	105	82.5	0	1.27
652	12200019794	0	2	5	26	1.05	23.58	1	9.1	male	3	0	4	26	110	100	80	1.1	1.38	0	5.07	13.4	20	0	0	50	40	45	10	0	1.38	28		2.7	42	0.0466	1		1	302	67	235		68.5	370.5	303.5	67	0	4.53
653	1220007292	0	4	10	7.5	0.6	20.83	0	0.4	female	3	0	4	40	180	80	60	2.25	3	0	6.98	15.9	30	0	0	46	38	324	124	0	1.28	29		3.6	42	0.02	1		1	15	15			117.3	132.3	84	45	3.3	1.87
654	12200029286	0	3	7	42	138	0	1	9	male	3	0	5	26	120	80	60	1.5	2	0	2.43	14.4	11.8	1	0	55	38	239	85	0	1.12	36		2.4	50	0.01	1		1	174	65	109		0	174	109	65	0	1.68
655	12200029661	0	2	5	36	1.25	23.04	1	8.6	male	3	1	4	22	110	85	65	1.29	1.69	0	2.6	15.6	45	0	0	50	40	83	45	0	1.07			1.6	51		1		0	0				123.5	123.5	0	123.5	0	0
656	12100045229	0	1	4	67	1.75	21.88	0	15.2	male	4	0	2	25	120	100	80	1.2	1.5	0	1.97	15.3	97	0	0	54	43	68	33	0					73		NA		0	0				111	111	0	111	0	0
657	1220002213	0	2	5	62	1.4	31.63	1	9.2	male	3	1	3	26	120	80	60	1.5	2	0	4.47	14.4	18	1	0	51	44	352	86	0	1.18			3.4	63		NA		0	0				107	107	20	87	0	0.23
658	12200015471	0	1	5	34	1.32	19.51	0	9.7	female	3	0	1	20	120	95	70	1.26	1.71	0	4.08	12.9	23.1	0	0	47	40	142	118	0	1.08	28		2.95	53		1		1	45	45			100	145	0	145	0	0
659	12200007687	0	0.2	4	16	1.05	14.51	0	5.1	female	3	0	4	39	140	80	60	1.75	2.33	0	9.37	17.1	22	0	0	44	35	150	65	0	1.12			3.5	45		1		0	0				170	170	113	57	0	1.98
660	12200028463	0	2	4	18	1.05	16.33	0	4.8	male	3	0	5	30	110	90	65	1.22	1.69	0	5.16	15.3	82	0	0	45	35	201	80	0	1			3.1	55		1		0	0				111	111	0	111	0	0
661	12200013257	0	1	4	40	1.42	19.84	0	11.6	male	3	0	5	22	126	105	80	1.2	1.58	0	10.96	13.8	70	0	0	46.8	36.3	121	58	0	1.18	19		2.1	50		1		0	0				44	44	0	44	0	0
662	12200032928	0	4	6	36	1.3	21.3	1	7.3	male	3	0	4	25	130	100	80	1.3	1.63	0	4.56	14.1	26	0	1	54	43	97	32	0	1.18	32		3.4	72		1		0	0				283	283	218	55	10	3.96
663	12200032469	0	2	4	45	1.4	22.96		0.9	male	4	0	6	23	116	100	90	1.16	1.29	0	3.03	14.1	21.8	0	0	48.7	36	147	870	0	1.31	25			41		1		1	37.5	20	17.5		126	163.5	143.5	20	0	7.18
664	12200034128	0	3	6	18	1.09	15.15	0	5.7	female	3	0	4	24	150	80	60	1.88	2.5	0	4.44	133	25	0	0	48	32	287	67	0	1.26	30		4	49		1		0	0				124	124	84	40	0	2.1
665	12200026596	0	2	4	16	0.98	16.66	0	4.8	female	3	0	6	28						0	5.2	134	16	1	0	46	37	156	44	0	1.26				39		1		1	105	65	40		54	159	94	65	0	1.45
666	12200031053	0	1	2	60	1.6	23.44	0	13.7	male	3	0	5	28	120	100	80	1.2	1.5	0	5.47	17.1	57	0	0	52	45	150	66	0	1.11			2	100		NA		0	0				111	111	0	111	0	0
667	1220003340	0	1	3	7.3	0.63	18.39	0	0.5	male	3	1	5	30	150	90	50	1.67	3	0	8.86	12.4	31	0	0	41	30	460	220	0				2.2	39		NA		0	0				111	111	0	111	0	0
668	12200010254	0	1	2	26	1.3	15.38	0	8.3	female	3	0	4	20	110	90	70	1.22	1.57	0	8	15.5	47	0	0	48	35	98	32	0	0.97			2.5	58		1		0	0				102	102	0	102	0	0
669	19011569	0	4	8	26	1.18	18.67	0	7.3	female	3	0	4	30	140	110	70	1.27	2	1	17.9	16.5	55.8	0	0	50.5	12.2	3261	1930	1	2.72	16		2.3	58	0.9606	NA		1	119	57	62		18	137	77	57	3	1.35
670	12200038730	0	2	5	42	1.4	21.43	0	10	male	3	0	4	30	120	90	70	1.33	1.71	0	5.13	18.7	50	0	0	55	45	148	73	0	0.98			2.8	46		0		0	0				207	207	132	75	0	1.76
671	12200038691	0	1	5	22	1.22	14.78	0	9.8	male	3	0	4	24	110	80	60	1.38	1.83	0	6.3	17.3	38	0	0	50	40	68	22	0					48		NA		0	0				111	111	0	111	0	0
672	12200038871	0	2	4	28	1.15	21.17	1	6.8	female	3	0	4	26	115	90	70	1.28	1.64	0	5.89	13.6	147	0	0	50	40	68	53	0	1.07	36		3.3	52	0.01	1		0	0				123	123	46	77	0	0.6
673	12200020832	0	5	2	64	1.46	30.02	1	9	male	3	0	6	26	120	100	80	1.2	1.5	0	4.11	17.8	56	0	0	53	48	398	265	0	1.5	26		2.5	60	0.0731	1		0	0				231	231	171	60	0	2.85
674	12200022620	0	1	3	57	1.7	19.72	0	15.9	male	3	0	4	20	90	100	60	0.9	1.5	0	4	16.9	67	0	0	52.5	48			0							NA		1	79	79	0		0	79	0	79	0	0
675	12200025248	0	4	6	14.5	92	0	0	2.1	female	3	0	3	28	118	90	60	1.31	1.97	0	5.99	16.8	75.5	0	0	52	39	89	50	0	1.17			3.1	42		NA		0	0				184.5	184.5	144.5	40	0	3.61
676	12200025954	0	1	5	40	1.28	24.41	1	6.6	male	3	0	4	30	110	90	70	1.22	1.57	0	8.89	15.4	34	0	0	46	35	255	170	0	1.37			2.1	44		NA		0	0				119	119	0	119	0	0
677	12200025069	0	2	4	46	1.46	21.58	0	9.2	female	3	0	4	24	124	95	70	1.31	1.77	0	2.16	12.6	80	0	0	40	34	59	28	0	1.01	37		1.2	47		0		0	0				111	111	0	111	0	0
678	12200025213	0	3	4	38	1.3	22.49	1	7.4	male	3	0	5	20	104	92	80	1.13	1.3	0	4.38	15.3	32	0	0	50	44	774	185	0	1.13	30		2.1	86		1		1	23	23			71	94	0	94	0	0
679	12100045725	0	2	3	42	1	42	0	11.9	female	3	0	4	22	128	75	60	1.71	2.13	0	3.11	14.4	35	0	0	49	38	58	20	0	1.16	24			50		1		1	60	60	0		62	122	30	92	0	0.33
680	12100047364	0	1	5	64	1.68	22.68	1	9.8	male	3	1	5	22	120	110	90	1.09	1.33	0	6.51	15.7	12	1	0	55	44	120	39	0					68		0		0	0				126	126	0	126	0	0
681	1210007213	0	2	3	47	1.52	20.34	0	11.8	female	3	0	5	25	120	110	90	1.09	1.33	0	3.21	15	44	0	0	47	37	125	154	0	1.02			1.4	61		0		0	0				169.3	169.3	68	101.3	0	0.67
682	12100049767	0	3	7	36	1.31	20.98	0	9.6	male	3	0	4	22	130	90	70	1.44	1.86	0	5.2	16.8	61	0	0	48	38	119	43	0	1.17			1.9	61		NA		0	0				196.5	196.5	103.5	93	0	1.11
683	12100050199	0	1	5	43	1.4	21.94	1	9.8	male	3	0	5	20	110	110	90	1	1.22	0	2.14	13.9	46	0	0	48	32	54	90	0					54		NA		0	0				79	79	0	79	0	0
684	12100051449	0	4	5	40	1.47	18.51	0	11.4	male	4	0	4	23						0	6.59	15.6	13	1	0			211	108	0	1.34	22			50	1.14	1		1	100	100	0		71	171	71	100	0	0.71
685	12100049860	0	2	4	50	1.55	20.81	0	14.3	female	3	1	5	22	90	90	70	1	1.29	0	5.09	14.7	35	0	0	43	37	73	26	0	1.14				54		1		0	0				137	137	0	137	0	0
686	12100049585	0	2	3	64	1.68	22.68	0	14.8	male	4	1	6	20	95	140	130	0.68	0.73	0	8.5	17	20	0	0	52	42	356	305	0	1.07			16.4	77		1		1	50	50	0		101	151	0	151	0	0
687	12100046785	0	5	8	59	1.52	25.54	1	10.3	male	3	0	5	22	110	100	80	1.1	1.38	0	3.82	15.8	61	0	0	48	38.8	117	57	0	1.1	29		2.3	58		1		1	40	40	0		116	156	86	70	0	1.23
688	12200025201	0	5	6	27	1.28	16.48	0	9.3	male	3	0	3	20	140	75	60	1.87	2.33	0	5.17	15.6	88	0	0	46.5	38	75.7	14.6	0	1.15	26		1.1	83.9		1		1	37.5	37.5	0		153	190.5	145.5	45	0	3.23
689	20014720	0	4.5	5	25	1.2	17.36	0	8.3	female	3	0	4	20	130	80	60	1.63	2.17	0	9.53	18.1	48.5	0	0	55	35	102	38	0	1.17	33		2.7	55		1		0	0				265	265	205	60	0	3.42
690	12100044587	0	5	9	38	1.4	19.39	0	8.3	female	3	0	4	36	140	138	89	1.01	1.57	0	2.22	147	41	0	0	48	41	217	110	0	1.13	21		1.2	36	0.01	1		1	113	69	44		68	181	112	69	0	1.62
691	12100047930	0	3.75	7	47	1.45	22.35	0	14.2	female	3	0	4	20	125	90	70	1.39	1.79	0	2.01	14.2	26	0	1	45	32	145	66	0	1.14			1.6	71		0		0	0				217	217	108	109	0	0.99
692	12200034274	0	1	2	9	0.68	19.46	0	0.9	female	3	0	4	40	155	90	65	1.72	2.38	0	9.87	13.2	60	0	0	40	28	188	70	0	1.07			2.6	39		1		0	0				101	101	0	101	0	0
693	12200020400	0	7	8	45	1.4	22.96	1	8.8	female	3	0	5	24	100	90	70	1.11	1.43	0	3.95	15.1	69	0	0	48	37	676	260	0	1.5			3.7	61	0.01	NA		0	0				119	119	44	75	0	0.59
694	12200024761	0	2	4	44	1.39	22.77	1	9.2	male	3	0	4	30	120	100	80	1.2	1.5	0	7.5	15.6	37	0	0	50	41	160	67	0	1.35			4.4	58		1		0	0				141	141	44	97	0	0.45
695	12200025015	0	2	3	27	1.38	14.18	0	10.4	male	3	0	5	21	85	90	70	0.94	1.21	0	4.16	16	27	0	0	47	38	55	18	0	1.27			2.3	42		1		0	0				134	134	59	75	0	0.79
696	12100048470	0	3.5	7	42	1.48	19.17	0	12.6	male	3	0	4	24	100	105	75	0.95	1.33	0	4.17	14.5	70	0	0			442	203	0	1.39	16		1.7	54	0.39	1		1	138	90	48		44	182	92	90	0	1.02
697	12100046222	0	1	8	10	84	0	0	2.3	female	3	0	7	30	120	80	60	1.5	2	0	6.57	15.5	93	0	0	46.8	36	185	92	0	1.25				39		NA		0	0				93	93	0	93	0	0
698	12100044837	0	3	6	37	1.62	14.1	0	13.4	female	3	0	4	25	86	100	80	0.86	1.08	0	3.48	15.7	30	0	1	43	38	50	24	0	1.16				45		NA		1	127	127	0		91	218	91	127	0	0.72
699	12100051622	0	1	4	45	1.6	17.58	0	13.7	male	3	0	6	20	105	90	70	1.17	1.5	0	3.59	14.4	127	0	0	49	39	132	81	0	1.07				60		0		0	0				119	119	32	87	0	0.37
700	12100044494	0	3	9	33	1.3	19.53	0	9.9	male	4	1	5	20						0	4.07	11.2	205	0	0			393	223	0	1.3	23		2.1	43	0.03	1		0	0				128	128	108	20	0	5.4
701	121000000000	0	5.5	8	35	1.5	15.56	0	9.8	female	4	0	5	25	110	100	80	1.1	1.38	0	7.91	16.6	17	1	0	53	31	196	60	0	1.37	22			54	0.03	1		0	0				121.5	121.5	101.5	20	0	5.08
702	12100049297	0	1.5	4	45	1.7	15.57	0	15.2	male	3	0	4	18	80	100	75	0.8	1.07	0	6.83	17.4	78	0	0	53	40	129	54	0	1.17				86		NA		0	0				151	151	0	151	0	0
703	12100048741	0	2	4	50	1.45	23.78	0	11	female	3	0	4	24	140	100	80	1.4	1.75	0	2.77	16.1	35	0	0	47	40	91	29	0	1.07			1.2	49		1		0	0				227.5	227.5	177.5	50	0	3.55
704	12100044503	0	6	9	60	1.65	22.04	0	15.3	male	3	0	5		116	120	80	0.97	1.45	0	5.38	19.8	26	0	0	59	41	140.3	181	0	1.47	20		2.2	48		1		1	167.5	115	52.5		95	262.5	147.5	115	0	1.28
705	12100047941	0	1.5	4	28	1.1	23.14	0	4.3	male	3	0	5	20	150	102	80	1.47	1.88	0	12.668	5.1	10	1	0	48	31	725	426	0	1.14			4.8	53		1		0	0				135	135	36	99	0	0.36
706	12100049560	0	1	2	33	1.4	16.84	0	10.5	male	3	0	6	24	120	100	80	1.2	1.5	0	4.62	15.3	39	0	0	47.4	41	155	82	0	1			2.7	65		0		0	0				119	119	0	119	0	0
707	21011554	0	2	3	18	1.1	14.88	0	4.8	female	3	0	5	26	128	80	60	1.6	2.13	0	5.21	11.4	42	0	0	41	33	267	42	0	1.16				52		NA		0	0				101	101	0	101	0	0
708	21023536	0	2	3	24	1.25	15.36	0	8	male	3	0	5	20	90	80	50	1.13	1.8	0	3.53	14.4	94	0	0	48	42	239	103	0	1				51		NA		0	0				114	114	59	55	0	1.07
709	21021955	0	2	5	8	0.67	17.82	0	0.5	male	3	0	1	30						0	6	11.5	36	0	0	43	23	85	30	0	1.45				33		1		1	97	29	68		77.8	174.8	133	38	3.8	3.5
710	21038159	0	1	4	43	1.42	21.33	0	11.6	female	3	1	5	22	115	100	80	1.15	1.44	0	4.48	15.3	27	0	0	46	40	142	64	0	1.27				51	0.01	1		1	100	100			133	233	0	233	0	0
711	21023310	0	3	3	35	1.3	20.71	1	8.7	male	3	0	3	24	120	90	60	1.33	2	0	7.14	12.2	47	0	0	45	36	342	148	0	1.63				38		1		1	232	118	114		0	232	114	118	0	0.97
712	19027750	0	1	4	7.5	0.79	12.02	0	0.8	female	3	0	5	30	178	96	79	1.85	2.25	0	2.87	12.4	32	0	0	41	28	168	58	0	1.16				34		1		0	0	0	0		101	101	0	101	0	0
713	19034897	0	1	3	45	1.6	17.58	0	15.6	female	3	0	5	18	106	90	70	1.18	1.51	0	4	15.7	29	0	0	51	33	69	32	0	1.26	18			57.46		1		1	115	55	60		84	199	142	57	0	2.49
714	19023934	0	3	9	30	1.3	17.75		0.2	male	3	1	4		115	90	70	1.28	1.64	0	1.59	14.5	34	0	1	58	35	150	40	0		21			42		NA		1	63	20	43		119	182	162	20	5	8.1
715	19046464	0	1	5	21.5	1.2	14.93	0	6.7	male	3	0	5		100	80	60	1.25	1.67	0	3.51	13.9	26	0	0	42	35	101	23	0					37		1		0	53	53	0		48	101	0	101	0	0
716	19055299	0	2	0	18	1.25	11.52	0	7.1	female	3	0	5	25	120	80	50	1.5	2.4	0	13.2	14.6	22	0	0	47	32	105	39	0	1.72				48		1		1	37	17	20		84	121	104	17	0	6.12
717	19050238	0	2	3	44	1.52	19.04	0	11.5	male	3	0	4	22	100	100	80	1	1.25	0	10.3	15	35.2	0	0	45	41	173	104	0	1.03	24			73		NA		0	0	0	0		178	178	35	143	0	0.24
718	19045262	0	1	1	16	1.1	13.22	0	4.9	male	3	0	5	20	110	80	60	1.38	1.83	0	6.61	11.2	30	0	0	46	34	73	26	0					39		1		1	62	62	0		24	86	0	86	0	0
719	19049111	0	3	5	25	1.04	23.11	1	5.7	male	3	0	5	30	128	90	70	1.42	1.83	0	5.74	12.9	12	1	0	51	37	48	29	0	1.73				35		1		1	82	42	40		46	128	86	42	0	2.05
720	19023072	0	2	3	40	1.3	23.67	1	7.6	male	3	0	4	30	130	100	75	1.3	1.73	0	5.69	16.2	86	0	0	50	42	85	51	0	1.06				49		1		1	10	10	0		145	155	0	155	0	0
721	19051225	0	3	7	45	1.47	20.82	0	12.3	male	3	0	6	24	120	100	75	1.2	1.6	0	9.09	18.5	22	0	0	56	37	53	22	0	1.62	18			47		NA		1	144	55	89		0	144	148	114	0	1.3
722	19036409	0	3	4	21	1.2	14.58	0	6.7	female	3	0	4	26	126	95	75	1.33	1.68	0	4.38	17.1	35.5	0	0	56	41	455	221	0					83		NA		0	0	0	0		133	133	93	40	0	2.33
723	19052214	0	2	4	31	1.27	19.22	0	6.7	female	3	0	5	26	161	100	80	1.61	2.01	0	8.13	17.1	33	0	0	54	35	165	63	0	1.89				59		NA		0	0	0	0		133	133	93	40	0	2.33
724	19056732	0	2	5	14	1	14	0	5	female	3	0	5	28	126	85	60	1.48	2.1	0	4.9	15	40	0	0	50	32	93	34	0	1.05				45		NA		0	0	0	0		127	127	87	40	0	2.18
725	20040335	0	1	2	25	1.3	14.79	0	10.3	male	3	0	6							0	6.22	13.2	26	0	0	40.4	37	66	20	0					50		NA		1	55	55			22	77	0	77	0	0
726	20066644	0	3	5	55	1.52	23.81	0	13.6	female	3	0	5	20	96	80	55	1.2	1.75	0	9.95	15.8	90	0	0	51	35	1156	509	1	1.7			2.1	49		1		1	119.5	119.5	0		50	169.5	0	169.5	0	0
727	20016751	0	4	11	15.5	0.93	17.92	0	2.7	male	3	0	4	36	150	80	60	1.88	2.5	0	6.61	16.3	47	0	0	55	38	682	287	0	1.15				59		NA	34	0	0	0	0		174	174	134	40	0	3.35
728	20016522	0	2	5	47	1.63	17.69	0	13.6	female	3	0	4	20	120	100	80	1.2	1.5	0	3.33	16.3	12.5	1	0	53	51	153	54	0	1.15				70		1		0	0	0	0		99	99	0	99	0	0
729	20055456	0	1	3	18.5	1.24	12.03	0	7.3	female	3	0	6	24	100	85	60	1.18	1.67	0	2.63	14.4	24.8	0	0	44.1	40	229	82	0	1.28			2.3	52	0.01	NA		0	0	0	0		111	111	0	111	0	0
730	20049929	0	3	6	27	1.34	15.04	0	11.1	male	3	0	5	22	100	120	100	0.83	1	0	2.29	10.8	18	1	0	42	30	137	56	0	1.32			0.9	34		1		1	104.5	52	52.5		81.5	186	134	52	0	2.58
731	20054157	0	3	9	25	1.19	17.65	0	6	female	3	0	6	24	130	100	80	1.3	1.63	0	9.11	17.2	33.2	0	0	53	37	487	192	0	1.09			2.9	48		0		0	0	0	0		148	148	108	40	0	2.7
732	20053556	0	1	2	30	1.36	16.22	0	6.9	female	3	0	3							0	4.5	15.3	16	1	0	48	38	127	148	0	1.14				55		1		1	65	65			62.5	127.5	0	127.5	0	0
733	20055364	0	3	6	37	1.36	20	0	8.8	male	3	0	3	20	110	110	90	1	1.22	0	10.3	16.9	23.1	0	0	51.5	42	67	41	0	1.08				52		1		0	0	0	0		158	158	0	158	0	0
734	20016463	0	2	5	14	1.24	9.11	0	5.9	female	3	0	4	34	130	80	60	1.63	2.17	0	5.87	12.3	85	0	0	39	34	61	15	0					35		1		0	0	0	0		128	128	0	128	0	0
735	20069631	0	2	4	30	1.5	13.33	0	12.9	male	3	0	3	20	103	110	90	0.94	1.14	0			83	0	0	41.1	36.3	71	23	0	0.93						NA		1	136.5	99	37.5		36	172.5	73.5	99	0	0.74
736	20053455	0	2	5	18	1.12	14.35	0	6.3	female	3	0	5		104	97	75	1.07	1.39	0	12.3	14	35	0	0	44	39	108	61	0	1.18			3.6	57		1		1	108.3	108.3	0		67	175.3	0	175.3	0	0
737	20047371	0	2	4	49	1.53	20.93	0	11.4	male	3	0	4		110	100	80	1.1	1.38	0	4.9	14.2	11	1	0	47.1	40	85	53	0	1.29				44		1		1	37.5	37.5			51	88.5	45	43.5	0	1.03
738	20079987	0	2	9	25	1.2	17.36	0	5.8	female	3	0	7							0	6.98	10.5	88	0	0	38	34	1509	381	1	1.41	29		1.3	52.6		0		1	96	96	0		0	96	0	96	0	0
739	20079199	0	4	12	12	0.88	15.5	0	2.9	female	3	0	6	30	130	90	70	1.44	1.86	0	6.78	13.4	26	0	0	49.45	36	3323	901	1	1.44	16		2.5	35		1		1	81	57	24		138	219	162	57	0	2.84
740	20077991	0	2	4	32	1.38	16.8	0	6.7	male	3	0	7	25	130	90	70	1.44	1.86	0	5.31	16	37	0	0	50	41	3177	1017	1	1.26	32		2.1	54	0.06	1		1	13.2	13.2			158	171.2	34	137.2	0	0.25
741	20079110	0	3	5	23	1.28	14.04	0	8.8	female	3	0	4		140	100	80	1.4	1.75	0	3.71	13.4	24	0	0	54	42	987	256	0	1.54			1.5	46	0.0109	1		1	106	80	26		99.5	205.5	125.5	80	0	1.57
742	20062030	0	2	3	40	1.4	20.41	0	11.6	male	3	0	4	24	110	90	70	1.22	1.57	0	3.95	12.8	15	1	0	46.7	37	114	49	0	1.41			0.9	49	0.01	1		1	82.5	65	17.5		63.5	146	81	65	0	1.25
743	20054117	0	2	3	20	1.18	14.36	0	7.3	female	4	0	5	25						0	10.18	15.6	59	0	0	51	36	110	50	0	1.04			3.6	42	0.01	1		0	0	0	0		106	106	86	20	0	4.3
744	20059759	0	3	5	20	1.08	17.15	0	6.3	female	3	0	5	24	140	100	80	1.4	1.75	0	4.25	15.6	38	0	0	47	37	146	33	0	1.1				52		1		0	0	0	0		179	179	71	107	0	0.66
745	20061614	0	2	6	31	1.1	25.62	1	4.3	female	3	0	4	26	150	110	85	1.36	1.76	0	4.06	16	39.2	0	0	47.3	38	207	48	0					49		NA		0	0	0	0		161	161	0	102	0	0
746	20062886	0	1	4	43	1.63	16.18	0	14.7	male	3	0	4	24	110	110	90	1	1.22	0	3	13.7	107	0	0	49	40	75	27	0	1.2			1.3	69		1		0	0	0	0		123	123	0	123	0	0
747	20052233	0	1	5	66	1.53	28.19	1	12	male	3	0	6	22	113	100	80	1.13	1.41	0	2.88	16	26.7	0	0	49	37	842	290	0	1.09			4.7	61		NA		0	0	0	0		112	112	57	55	0	1.04
748	20059099	0	2	3	33	1.5	14.67	0	13.2	female	3	0	4	22	82	95	60	0.86	1.37	0	2.21	15.2	47	0	0	51	42	87	22	0	0.94				61		1		1	30	30			130	160	95	65	0	1.46
749	N2201101318	0	5	5	32	1.25	20.48	1	7.2	male	3	0	6	20	113	100	80	1.13	1.41	0	5.1	15.1	12	1	0	46	37.3	122	26	0	1.21			2	46		1		1	191	76	115		75	266	190	76	0	2.5
750	N2201101044	0	1.5	4	31	1.31	18.06	0	8.1	female	3	0	5	20	140	100	85	1.4	1.65	0	3.97	15.5	31.2	0	0	48	39	115	24	0	1.2			2.2	50		1		0	0	0	0		168	168	0	168	0	0
751	N2201100675	0	3	6	19.6	0.97	20.83	1	3.5	female	3	0	5	44	170	100	70	1.7	2.43	0	5.39	13.9	63	0	0	45	31	367	111	0	1.9			3.6	45		1		0	0	0	0		124	124	79	45	0	1.76
752	N2201101262	0	1	3	33	1.32	18.94	0	8.8	female	3	0	5	20	120	110	90	1.09	1.33	0	9.19	17.3	35.1	0	0	53.4	39	335	266	0	0.98			2.2	48	0.01	1		0	0	0	0		111	111	0	111	0	0
753	20062406	0	1	3	51	1.45	24.26	1	11.9	male	3	0	5	25	130	105	85	1.24	1.53	0	7.13	17.1	49	0	0	52	39	70	44	0	1.11			3.3	56		1		0	0	0	0		99	99	0	99	0	0
754	N2200904357	0	3	5	9	0.61	24.19	0	0.5	female	3	0	3	30						0	4.03	10.8	50	0	1	48	29	128	40	0	1.16	15		0.8	29		1		1	97	56	41		67	164	100	56	8	1.79
755	20060359	0	3	5	30	1.32	17.22	0	8.1	male	3	0	5		85	107	78	0.79	1.09	0	2.95	15	54	0	0	55	41	187	93	0	0.98				45		1		1	47.5	47.5			164	211.5	129	82.5	0	1.56
756	20061137	0	2	13	53	1.43	25.92	1	9.2	male	3	0	5	20	140	100	80	1.4	1.75	0	3.76	15.4	37.4	0	0	47	42	2090	574	1	1.21	37		3.4	60		1		0	0	0	0		196	196	91	105	0	0.87
757	20060387	0	1	3	16	1	16	0	4.7	female	3	0	5	20	140	75	60	1.87	2.33	0	10.88	14.4	68	0	0	41	34	97	12	0	1.23				37		1		1	52.5	52.5			34	86.5	0	86.5	0	0
758	20052510	0	2	3	42	1.4	21.43	0	10.8	male	4	0	6	25						0	7.55	15.5	50.6	0	0	44	32	437	218	0	1.11			4.4	54	0.0129	1		0	0	0	0		77	77	57	20	0	2.85
759	20055555	0	3	4	21	1.1	17.36	0	4.3	male	3	0	4		145	90	70	1.61	2.07	0	4.07	13.6	50.4	0	0	43	28	161	50	0	2.31				44		1		1	154	99	55		93	247	148	99	0	1.49
760	20065877	0	3	5	43	1.33	24.31	1	10	male	3	0	4	26	106	115	95	0.92	1.12	0	3.34	12	43.8	0	0	40	36	86	28	0	1.19	20		1.1	45	0.003	1		1	135	82.5	52.5		60	195	100.5	94.5	0	1.06
761	20076063	0	3	6	51	1.35	27.98		0.8	male	3	0	5	36	110	100	80	1.1	1.38	0	3.68	16.5	35.2	0	0	52	45	574	344	0	1.29				54		NA		0	0	0	0		213	213	143	70	0	2.04
762	20082230	0	2	3	46	1.3	27.22	1	8.1	male	3	1	5	36	120	110	90	1.09	1.33	0	9.51	16.4	12.9	1	0	48	37	1064	504	1	1.33	26		2.7	50		1		1	47.5	47.5			92	139.5	0	139.5	0	0
763	20112192	0	4	9	43	1.32	24.68	1	7.9	male	3	0	5	26	130	90	70	1.44	1.86	0	5.32	14.2	46	0	0	50	38	848	107	0	1.14			2.4	55		NA		0	0	0	0		240	240	170	70	0	2.43
764	20066174	0	10	22	60	1.55	24.97	1	10	male	3	0	7	30	142	96	68	1.48	2.09	0	2.63	12.5	73	0	0	48	41	622	231	0	1.36			1.4	57	0.01	NA		0	0	0	0		77	77	0	77	0	0
765	20082506	0	2	2	20	1.2	13.89	0	6.8	female	3	0	4	20	118	90	70	1.31	1.69	0	3.5	12.4	44	0	0	39	34	96	38	0	1.18				36		NA		1	65	20	45		47	112	48	64	0	0.75
766	20057166	0	4	17	42	1.5	18.67	0	13.6	male	3	0	4		130	100	80	1.3	1.63	0	7.72	16.8	28	0	0	54	37	3150	1920	1	1.38			1.8	60	0.2757	1		1	106	106			51.5	157.5	0	157.5	0	0
767	20058860	0	2	3	41	1.48	18.72	0	11.8	female	3	0	6		120	85	65	1.41	1.85	0	2.87	16.2	17	1	0	48	38	300	91	0				2.67	62.44		NA		1	40	40			83	123	0	123	0	0
768	20061039	0	4	12	10.8	0.79	17.3	0	0.8	female	3	0	6	42	160	80	55	2	2.91	0	7.78	14.7	27.9	0	0	45	34	687	330	0	1.14			3.2	40	0.0051	NA		0	0	0	0		138.5	138.5	98.5	40	0	2.46
769	20065954	0	4	6	7.5	0.62	19.51	0	0.3	male	3	0	4	40	140	90	65	1.56	2.15	0	10.6	10.8	28.7	0	0	42	20	1276	324	1	1.97	20		6.9	34	0.0233	1		1	7	7			59.7	66.7	57	7	2.7	8.14
770	20063677	0	2	5	24	1.25	15.36	0	6.5	female	3	0	5	30	115	90	70	1.28	1.64	0	4.3	11.4	40	0	0	43	34	55	16	0	1.24			0.9	38		1		1	112	72	40		92.5	204.5	123.5	81	0	1.52
771	20063894	0	1	4	32	1.3	18.93	0	7.9	female	3	0	3		120	100	80	1.2	1.5	0	3.01	13.6	183	0	0	40	38	52	16	0					56		0		1	45	45			15	60	0	60	0	0
772	20075237	0	2	27	23	1.1	19.01	1	5	female	3	0	4		120	110	90	1.09	1.33	0	3.7	13.1	14	1	0	51.9	34.5	63	15	0	1.29				41		1		1	134	89	45		28	162	73	89	0	0.82
773	20076409	0	4	5	18.5	1.06	16.46	0	10.3	female	3	0	3	30	124	100	80	1.24	1.55	0	4.7	15	34	0	0	50	41	65	21	0	1.4			1.3	37		1		1	160	90	70		44	204	114	90	0	1.27
774	20047233	0	4	6	28	1.2	19.44	0	6.5	female	3	0	4	30	125	80	60	1.56	2.08	0	2.5	15	36	0	0	50	35	180	70	0	1.65	17		2.23	39		NA		1	80	27.5	52.5		71.7	151.7	121.5	27.5	2.7	4.42
775	20085501	0	4	4	42	1.6	16.41	0	14.8	male	3	0	4	20	105	80	50	1.31	2.1	0	3.13	15	95	0	0	48	43	35	22	0	1.1				67		0		1	50	50			200	250	123	127	0	0.97
776	200843444	0	1	2	30	1.32	17.22	0	8.1	female	3	0	5		100	95	80	1.05	1.25	0	4.91	13.6	58	0	0	44	38.5	63	30	0	1.13				41		0		1	120.5	88	32.5		38	158.5	70.5	88	0	0.8
777	19104413	0	2	4	30	1.4	15.31	0	12.6	female	3	0	4	20	130	85	60	1.53	2.17	0	5.23	18	21	0	0	56	49	87	32	0	1.11				55		NA		0	0				119	119	0	119	0	0
778	19098064	0	4	9	28	1.3	16.57	0	10.8	male	3	0	5	20	120	90	70	1.33	1.71	0	6.08	16	43	0	0	55.9	40.7	642	277	0	2.05				44		1		1	174	20	154		84	258	154	104	0	1.48
779	19103199	0	3	4	20	1.22	13.44	0	8.8	male	3	0	5		92	110	70	0.84	1.31	0	2.83	12.8	8.1	1	0	45	37	1330	767	1	1.19	33			53		NA		1	93	93			71	164	0	164	0	0
780	19125352	0	2	25	25	1.3	14.79	0	9.7	male	3	1	4	20	120	85	60	1.41	2	0	7.63	13.5	166	0	0	46	36	108	58	0	1.15	26		1.8	49		1		1	70	70			128	198	128	70	0	1.83
781	19125142	0	1	4	42	1.51	18.42	0	11.8	male	3	0	4	20	80	115	90	0.7	0.89	0	3.15	13.5	93	0	0	46	38	107	16	0							0		0	0				107	107	0	107	0	0
782	19110228	0	4	5	25	1.12	19.93	1	5.5	female	3	0	5	34	160	80	50	2	3.2	0	13.8	15.3	4.27	1	1	51	38	437	211	0	1.79	31		2.5	64		1		0	0				193.5	193.5	98	45	50.5	2.18
783	19126747	0	2	2	32	1.3	18.93		0.5	female	3	0	5		102	100	80	1.02	1.28	0	9.31	16.5	72.4	0	0	45	38	89	43	0	1				48		0		0	0				152	152	0	152	0	0
784	19111681	0	2	3	20			0	8.4	female	3	0	5	28	100	85	65	1.18	1.54	0	4.27	12.5	20.4	0	0	41	33	171	58	0	1.07			0.9			1		1	75	20	55		125.5	200.5	180.5	20	0	9.03
785	19108836	0	2	4	7.5	0.68	16.22	0	0.6	female	3	0	5	36	165	90	70	1.83	2.36	0	4.26	12.4	14.9	1	0	40	28	392	162	0	1.22				37		NA		0	0				137	137	47	90	0	0.52
786	19121453	0	4	11	16	0.98	16.66	0	3.8	male	3	0	4	24	140	95	75	1.47	1.87	0	7.01	16.7	49	0	0	45	36	1352	433	1	1.52	18			47	0.016	1		0	0				153	153	113	40	0	2.83
787	19120855	0	1	3	38	1.5	16.89	0	13.6	male	3	0	5	26	100	100	75	1	1.33	0	3.3	15.8	18	1	0	53.8	40.7	54	20	0	1.44	20			56		1		1	182	35	147		30	212	177	35	0	5.06
788	19118038	0	3	4	39	1.3	23.08	1	7	male	3	0	4	30	110	95	75	1.16	1.47	0	3.4	14.6	30.1	0	0	46	40	1042	803	1	1.25			1.5	39		1		1	40.5	40.5			153.5	194	111	83	0	1.34
789	1910881	0	1	2	42	1.4	21.43	0	13.3	male	3	0	4	24	110	90	70	1.22	1.57	0	2.47	14.4	16	1	0	47.4	40.1	82	47	0	1.21				61		0		1	164	72	92		22	186	114	72	0	1.58
790	19112184	0	3	6	25	1.25	16	0	7.4	female	3	0	3	21	126	90	70	1.4	1.8	0	3.1	10.9	53	0	0	44	38.2	89	28	0	1.07						NA		1	60	60			76	136	0	136	0	0
791	19109482	0	4	7	32	1.21	21.86	1	6.3	male	3	1	5		105	120	70	0.88	1.5	0	10.7	14.4	85	0	0		39	4590	1420	1		31		3.552	68		NA		1	144	144			0	144	0	144	0	0
792	19110619	0	1	8	9.4	0.8	14.69	0	0.8	female	3	0	6	26	116	90	60	1.29	1.93	0	6.21	11.6	21.8	0	0	42	30	1094	533	1	1.17	26			39		NA		0	0				71	71	0	71	0	0
793	19061208	0	3	0	16	1.05	14.51	0	4.2	male	3	0	5	25	104	100	80	1.04	1.3	0	7.52	16.8	46.8	0	0	54	35	118	36	0					54		NA		0	0				99	99	54	45	0	1.2
794	19068715	0	2	4	25	1.25	16	0	5.8	male	3	0	4	24	130	90	70	1.44	1.86	0	3.52	15.4	55	0	0	50	38	132	34	0	1.06			3.2	61		NA		0	0				143	143	44	99	0	0.44
795	19068635	0	2	6	13.2	0.9	16.3	0	4	female	3	0	5	30	134	80	60	1.68	2.23	0	4.59	16.3	15.1	1	0	48	31	142	63	0	0.9			3.2	50		1		0	0				139	139	44	95	0	0.46
796	19067170	0	1	3	50	1.53	21.36	0	12.2	male	3	1	5	22	90	110	90	0.82	1	0	1.58	12.2	35	0	0	44	32	347	672	0	1.19				52		1		1	30	30			74	104	74	30	0	2.47
797	19067536	0	1	2	35	1.2	24.31		0	male	3	0	4	28	120	110	90	1.09	1.33	0	5.99	12.3	67	0	0	52	38	270	113	0	1.2	40		2.55			1		1	40	30	10		71	111	81	30	0	2.7
798	19068030	0	1	4	35	1.28	21.36	1	6.3	female	3	0	6	26	124	100	80	1.24	1.55	0	4.19	15.6	26.7	0	0	49	38	226	93	0					49		NA		0	0				111	111	0	111	0	0
799	19061468	0	1	2	37.5	1.4	19.13	0	9.7	male	3	0	5	20	127	100	80	1.27	1.59	0	4.17	13.8	57	0	0	46	40.7	179	67.3	0	1.11			1.7	57	0.217	1		1	30	30			65.5	95.5	0	95.5	0	0
800	19069807	0	1	3	25			0	6.1	female	3	0	5	24	110	110	90	1	1.22	0	4.12	14.5	40.4	0	0	47	38	140	66	0	0.94				64		1		0	0				111	111	0	111	0	0
801	19000572	0	4	7	45	1.35	24.69	1	7.7	male	3	0	5	28	120	120	100	1	1.2	0	5.13	16.3	53	0	0	50	44	408.8	277.1	0				2.66	56.96		1		1	112	40	72		78.3	190.3	144	40	6.3	3.6
802	19003191	0	2	5	32	1.3	18.93	0	7.1	female	3	0	4	38	110	90	70	1.22	1.57	0	6.56	13.3	22	0	0	46	34	67	12	0	1.44				42		NA		1	133	75	58		22	155	80	75	0	1.07
803	19070777	0	1	4	38	1.5	16.89	0	13.5	male	3	0	4	22	150	110	90	1.36	1.67	0	5.17	18.2	34.9	0	0	48	41	101	76	0	1.33				60		1		0	0				101	101	0	101	0	0
804	19070853	0	2	2	40	1.39	20.7	0	10.6	male	3	0	5	30	115	90	70	1.28	1.64	0	5.23	13	50.3	0	0	45	38	190.2	119.1	0	0.99			1.85	45		NA		1	30	30			47	77	0	77	0	0
805	19065272	0	5	5	32	1.28	19.53	0	7.5	female	3	0	4	20	100	100	80	1	1.25	0	7.43	15.5	74	0	0	52	34	169	66	0	1.23				54	0.0015	1		0	0				177	177	137	40	0	3.43
806	19065149	0	2	2	28	1.4	14.29	0	9.9	female	3	0	6	24	100	100	80	1	1.25	0	4.01	15	32.2	0	0	45	35	173	88	0					57		1		0	0				89	89	0	89	0	0
807	19065661	0	2	3	42	1.55	17.48	0	14.9	female	3	0	4	22	65	100	80	0.65	0.81	0	8.27	13.7	27	0	0	47	37	68	42	0	1.14			0.8	47		1		1	55	55			44	99	0	99	0	0
808	19066228	0	1	4	38	1.4	19.39	0	13.2	female	3	1	3		136	100	85	1.36	1.6	0	3.81	17.2	259	0	0	53	41	51	78	0	1.13			3.7	67		NA		0	0				77	77	0	77	0	0
809	19064220	0	1	2	8.5	0.68	18.38	0	0.9	female	3	0	5	36	160					0	2.9	11.5	127	0	0	42	31	86	25	0	0.9			1.6	43		0		0	0				89	89	0	89	0	0
810	19065144	0	2	4	38	1.45	18.07	0	10.6	male	3	0	5	25	110	100	80	1.1	1.38	0	5.49	16.3	54	0	0	48	39	75	34	0				2.1	58		1		0	0				131	131	0	131	0	0
811	19065103	0	1	5	30	1.35	16.46	0	9.8	female	3	0	5	20	100	90	70	1.11	1.43	0	7.5	15.9	45	0	0	51	31	103	55	0	0.9			1.6	51		NA		0	0				77	77	62	15	0	4.13
812	19067599	0	2	5	28	1.27	17.36	0	5.7	male	3	0	4	26	120	90	70	1.33	1.71	0	4	17.3	38.5	0	0	51	38	164	69	0					57		NA		0	0				109	109	69	40	0	1.73
813	19066989	0	1	2	9	0.69	18.9	0	0.7	female	3	0	5	35	160	93	52	1.72	3.08	0	8.24	13.4	93.5	0	0	44	34	112	31	0	0.94				38	0.0043	NA		0	0				87	87	0	87	0	0
814	19066724	0	1	2	60	1.45	28.54	1	13.1	male	3	0	5	20	100	100	80	1	1.25	0	4.23	15.5	24.5	0	0	48	39	196	100	0	1.24			2.4	63		1		0	0				77	77	0	77	0	0
815	19066007	0	1	3	27	1.3	15.98	0	7.4	female	3	0	5	24						0	7.06	13.7	15	1	0	38	36	112	42	0	2.49				42		1		1	74	74			0	74	0	74	0	0
816	19067044	0	1	2	19	1.12	15.15	0	5.8	female	3	0	5	26	125	100	80	1.25	1.56	0	2.61	13	76.3	0	0	47	32	149	66	0	0.97				47		0		0	0				89	89	0	89	0	0
817	19068053	0	3.5	7	33	1.46	15.48	0	11.5	male	3	0	3	24	127	100	80	1.27	1.59	0	3.89	17.5	47.8	0	0	53	43	54	17	0					71		NA		0	0				185	185	110	75	0	1.47
818	19062438	0	1	4	20	1.23	13.22	0	9.7	male	3	0	5	26	100	100	80	1	1.25	0	9.62	17.8	24.6	0	0	54.8	41	288	120	0	0.98				54		1		0	0				99	99	0	99	0	0
819	19071364	0	1.5	4	7.7	0.68	16.65	0	0.5	female	3	0	4		170	96	74	1.77	2.3	0	9.19	14.4	25.8	0	0	43	32	296	116	0	1.57			2.7	54	0.0175	1		0	0				94	94	0	94	0	0
820	19070892	0	2	3	33	1.34	18.38	0	9.8	female	3	0	5	30	100	90	70	1.11	1.43	0	2.01	15.3	37.9	0	0	47	36	153	75	0	1.04			2.2	52		1		0	0				158.5	158.5	83	75.5	0	1.1
821	19063771	0	1.5	9	40	1.4	20.41	0	7	male	3	0	4	20	136	90	70	1.51	1.94	0	3.8	15.8	46.8	0	0	49	34	135	62	0	3.93				61		NA		0	0				130	130	31	99	0	0.31
822	19067132	0	3	4	28	1.35	15.36	0	13.2	female	3	0	4	22	130	100	80	1.3	1.63	0	3.55	15.6	16.3	1	0	48.7	38	84	25	0	2.2				63		1		0	0				210	210	117	93	0	1.26
823	19069907	0	1	4	16.5	1.1	13.64	0	4.2	male	3	0	5	28	128	85	60	1.51	2.13	0	1.73	15	46.6	0	0	47.6	38	294	134	0					37		NA		0	0				113	113	36	77	0	0.47
824	19071763	0	1	2	26	1.3	15.38	0	9.5	male	3	0	4	25	100	90	70	1.11	1.43	0	4.67	17.1	63	0	0	51	41	75	31	0	1.07				55		1		0	0				118.5	118.5	12	106.5	0	0.11
825	19067573	0	1	3	17	1.05	15.42	0	3.9	female	3	0	5	30	120	98	72	1.22	1.67	0	4.78	14.5	61	0	0	44	31	117	63	0					44		1		1	25	25			128	153	103	50	0	2.06
826	19063135	0	3.5	5	30	1.3	17.75	0	8.4	female	3	0	5	26	100	100	85	1	1.18	0	4.09	16.7	37	0	0	50	35	99	33	0	1.36				54		1		0	0				143	143	103	40	0	2.58
827	19062394	0	3	5	25	1.25	16	0	7.2	female	3	0	4	25	100	90	70	1.11	1.43	0	9.5	14.4	44	0	0	51	42	75	37	0	1.6			2.2	44		1		1	147	60	87		60	207	147	60	0	2.45
828	19003761	0	2	3	28	1.22	18.81	0	8.6	female	3	0	4	28	100	100	80	1	1.25	0	12.65	18.2	96	0	0	55	43	93	43	0	1.14				71		1		0	0				134	134	32	102	0	0.31
829	19004806	0	1	9	10.5	0.85	14.53	0	2.3	female	3	0	6	35	126	85	50	1.48	2.52	0					0	44	34	1642	520	1					39		NA		0	0				59	59	0	59	0	0
830	19009059	0	2	2	28	1.4	14.29	0	14.3	female	3	0	5	28	110	80	60	1.38	1.83	0	2.29	13.9	19	1	0	49.8	33	31	105	0	1.06			1.5	47		1		1	210	71	139		55	265	194	71	0	2.73
831	19009347	0	8	10	17				3.4	female	3	0	5	25	144	90	70	1.6	2.06	0	13	12	32	0	0	57	38	62	18	0	1.5				36		1		1	142.5	43	99.5		32	174.5	99.5	75	0	1.33
832	19005653	0	2	7	9	0.75	16	0	0.7	male	3	0			130	80	50	1.63	2.6	0	2.13	12.4	37	0	0	42	36	925	289	0	1.36			1.6			NA		1	74	65	9		0	74	9	65	0	0.14
833	19071112	0	2		31.5	1.52	13.63	0	11.1	male	4	0	4	25						0	5.66	15.8	46.9	0	0	53	32	184	83	0	1.08			3.1	58		NA		0	0				144.5	144.5	124.5	20	0	6.23
834	19002407	0	1	2	46	1.56	18.9	0	13.1	female	3	0	6	20	100	100	60	1	1.67	0	2.69	12.2	22.9	0	0	41.7	33	101	40	0					68		NA		1	37	37			41.5	78.5	0	78.5	0	0
835	19008575	0	1.5	1	38	1.48	17.35	0	8.9	male	3	0	5	26	115	100	80	1.15	1.44	0	7.3		90	0	0	43	35	430	310	0		25		2.5	46		NA		1	90	90			47	137	47	90	0	0.52
836	19008266	0	1	2	35			0	9.1	male	3	0	5	20	100	80	70	1.25	1.43	0	6.15	15.6	35.1	0	0	48	41	471	325	0	1.04				50		NA		0	0				77	77	0	77	0	0
837	19003817	0	1.5	6	12.8	0.99	13.06	0	4.1	female	3	0	4	25	134	100	80	1.34	1.68	0	10.1	16.2	37.6	0	0	51	37	110	39	0	1.16				51		NA		0	0				93	93	0	93	0	0
838	19008558	0	2	3	38	1.42	18.85	0	13.1	male	3	1	4	20	110	100	80	1.1	1.38	0	2.4	16.5	92	0	0	47.6	41	69	26	0				1.1	61		NA		1	25	25			95	120	24	96	0	0.25
839	19003493	0	2	6	19.5	0.98	20.3	0	2.4	male	3	0	4	30	160	110	90	1.45	1.78	0	7.91	16.3	58	0	0	52.5	38	92	55	0	1.19			3.3	49		NA		0	0				104	104	64	40	0	1.6
840	19009931	0	4	7	44	1.3	26.04	1	9.6	female	3	0	6	20	146	110	90	1.33	1.62	0	4.09	15	11.4	1	0	49	36	375	146	0	1.54			2.2	59		1		0	0				136.5	136.5	91.5	45	0	2.03
841	19003557	0	1.5	3	24	1.22	16.12	0	7.3	male	3	0	5	25	136	80	60	1.7	2.27	0	6.51	14.7	36	0	0	47.7	38	684	305	0	1.35				40		1		1	47.5	47.5			78.5	126	34	92	0	0.37
842	19007545	0	2	4	32	1.34	17.82	0	10.8	male	3	0	5	25	100	100	80	1	1.25	0	5.64	15.9	19	1	0	51.8	41	81	34	0					45		NA		1	40	40			91	131	56	75	0	0.75
843	19009399	0	1.5	4	24			0	9	male	3	0	5	30	92	105	80	0.88	1.15	0	5.52	16.1	42	0	0	51	36	150	78	0	1.28				51	0.0023	1		1	30	30			118	148	98	50	0	1.96
844	19120164	0	1	5	23	1.2	15.97	0	6.7	male	3	0	4	20	120	80	40	1.5	3	0	9.89	13.7	53.2	0	0	48	35	116	55	0	1.12				58		1		0	0				84	84	0	84	0	0
845	19101025	0	1	2	48	1.35	26.34	1	10.8	female	3	0	6	24	100	90	70	1.11	1.43	0	3.12	14.4	63	0	0	49	36	217	62	0	1.05				47		NA		0	0				89	89	0	89	0	0
846	19109171	0	2	3	53	1.65	19.47	0	12.2	male	3	0	5	22	110	100	85	1.1	1.29	0	2.51	15.5	20	0	0	53.3	35	111	44	0	1.32	31			50		NA		1	30	30			116	146	116	30	0	3.87
847	19122045	0	1	2	22	1.23	14.54	0	7.8	female	3	0	6	20	120	110	90	1.09	1.33	0	6.43	16.8	28.6	0	0	53	38	78	49	0	1.2				49		1		0	0				106.5	106.5	44	62.5	0	0.7
848	19116735	0	1	2	71	1.73	23.72	0	15.2	male	3	0	5	20	104	104	80	1	1.3	0	6	16	37	0	0	47	37	550	316	0	1.12			2.7	59		NA		1	7	7			99	106	0	106	0	0
849	19113978	0	1	4	16	1.03	15.08	0	5.5	male	3	0	4	25	150	80	60	1.88	2.5	0	8.4	16.2	68	0	0	47	36	169	80	0	1.04				49		1		0	0				99	99	0	99	0	0
850	19098458	0	2.5	4	30	1.31	17.48	0	10.2	female	3	0	4	24	114	101	85	1.13	1.34	0	5.26	17.6	14.2	1	0	55	42	366	213	0	1.37			2.4	51		1		0	0				200	200	125	75	0	1.67
851	19112086	0	1	2	9	0.68	19.46	0	0.6	male	3	0	4							0	16.18	13.5	21	0	0	49	32	88	31	0					41		1		1	100	100			0	100	0	100	0	0
852	19119413	0	1	2	15	1.01	14.7	0	4	female	3	0	4	28	120	90	70	1.33	1.71	0	7.28	16.7	30.4	0	0	53	34	92	28	0	1.48				54		1		0	0				99	99	0	99	0	0
853	19121484	0	2	3	40	1.52	17.31	0	8.1	female	3	0	5	24	90	85	60	1.06	1.5	0	6.2	12.9	8.63	1	0	49.7	34.4	50	19	0	1.34				44		1		1	52.5	20	32.5		49.5	102	82	20	0	4.1
854	19122694	0	1	2	37	1.32	21.24	1	6.7	female	3	0	5	20	108	100	80	1.08	1.35	0	3.61	15.7	26.6	0	0	47	40	202	106	0	1.14				48		1		1	17	17			109.5	126.5	32	94.5	0	0.34
855	19103472	0	1	2	19.5				5.8	male	3	0	5	30	120	100	80	1.2	1.5	0	8.97	15.5	22.6	0	0	50	41	95	38	0	0.97				64		NA		0	0				87	87	0	87	0	0
856	19107875	0	2	6	42	1.45	19.98	0	13.3	female	3	0	4		100	85	60	1.18	1.67	0	3.99	15	21	0	0	49	37	87	52	0	1.65				43		1		1	176	102	74		86.6	262.6	153.5	102	7.1	1.5
857	19122689	0	2		55	1.58	22.03	0	12.2	female	3	0	3	22	100	100	80	1	1.25	0	3.96	16.5	2	1	1	47.7	39.9	347	215	0	1.51				72		NA		1	70	70			45.6	115.6	40	70	5.6	0.57
858	19123958	0	2	2	28	1.38	14.7	0	12.2	male	3	0	6		98	100	75	0.98	1.31	0	4.31	15.8	16.7	1	0	52	35	60	14	0	1.2				44		NA		1	103.5	51	52.5		69	172.5	52.5	120	0	0.44
859	19097144	0	5	3	39	1.28	23.8	1	7.3	male	3	0	4	24	110	110	85	1	1.29	0	4.06	16.7	52	0	0	55	42	190	54	0	1.26	12		1.3	49		1		0	0				181	181	121	60	0	2.02
860	19079773	0	3	6	30	1.45	14.27	0	12.3	female	3	0	4	22	120					0	3.17	12.8	11.6	1	0	53	35	74	33	0	1.6			1.3		0.025	NA		1	95	37.5	57.5		119	214	176.5	37.5	0	4.71
861	19080830	0	2	3	45	1.33	25.44	1	9.6	female	3	0	4	20	116	90	70	1.29	1.66	0	2.9	12.4	45	0	0	50	32	67	25	0	1.25				59		NA		1	65	25	40		90	155	130	25	0	5.2
862	N2190902417	0	1	2	27	1.3	15.98	0	6.7	female	3	0	6		110	80	60	1.38	1.83	0	8.04		37	0	0	55	38	64	29	0	1.77	21		2			1		1	96	32	64		63.5	159.5	127.5	32	0	3.98
863	19083419	0	2	3	24	1.4	12.24	0	10.4	female	3	0	5	20	120	100	80	1.2	1.5	0	2.9	14.7	52	0	0	45	37	158	57	0	1.42				51		NA		0	0				87	87	0	87	0	0
864	19078673	0	2	2	28	1.2	19.44	0	9.9	female	3	0	4	28	120	105	85	1.14	1.41	0	1.54	12.7	78.6	0	0	45	34	79	50	0	1.09				52		0		0	0				113	113	0	113	0	0
865	19083163	0	3	4	33	1.33	18.66	0	11.6	male	3	1	4	20	80	125	90	0.64	0.89	0	2.62	12	35.9	0	0	42	35	82	30	0	1.15	26		1	51		1		1	35	20	15		186	221	201	20	0	10.05
866	19080721	0	4	3	21	1.24	13.66	0	7.8	male	3	0	4	25	100	94	68	1.06	1.47	0	2.8	8.4	83	0	0	43	37	210	97	0	1.21				36		1		1	90	67	23		99	189	122	67	0	1.82
867	19086521	0	4	4	20	1.36	10.81	0	12	female	3	0	4	25	90	100	80	0.9	1.13	0	6.43	11.8	16	1	1	49	39	80.7	28.5	0	1.29	16		1.2	56.3	0.0054	NA		1	176	116	60		42.6	218.6	100	116	2.6	0.86
868	19078862	0	2	5	7.5	67	0	0	0.3	female	3	0	4	40	160	110	67	1.45	2.39	0	5.46	14	51	0	0	44	36	68	27	0	1.05			1.9	33		NA		1	24		24		93	117	24	93	0	0.26
869	19097210	0	1	3	29	1.34	16.15	0	6.9	male	3	0	5		100	78	50	1.28	2	0	3.53	14.4	41.1	0	0	48	42	383	164	0	1.26				40		NA		1	40	40			81	121	0	121	0	0
870	19084971	0	3	5	31	1.27	19.22	0	8.6	male	3	0	5	20	110	110	85	1	1.29	0	3.07	15	23.5	0	0	52	40	79	29	0	1.18	24		1.2	60		1		1	32	32	0		104.5	136.5	104.5	32	0	3.27
871	19085912	0	2	2	28	1.1	23.14	1	5.8	male	3	0	5	20	97	100	80	0.97	1.21	0	3.87	16.7	67	0	0	47	39	116	26	0	2.28				64	0.0041	NA		0	0				94	94	74	20	0	3.7
872	19083384	0	2	7	7.8	0.8	12.19	0	1	female	3	0	5	32	156	80	60	1.95	2.6	0					0	43	30			0	1.23						NA		0	0				119	119	44	75	0	0.59
873	19096892	0	1	2	59	1.57	23.94	0	14.3	female	3	0	5		104	105	80	0.99	1.3	0	6.07	13.8	17.3	1	0	47	42	38	23	0	1.47				50		1		1	40	40			95	135	0	135	0	0
874	19084479	0	1.5	6	14.5	0.95	16.07	0	3.1	male	3	0	5	29	126	90	65	1.4	1.94	0	4.69	16.7	17.9	1	0	51.6	37	124	48	0	1.1				50		NA		0	0				151	151	111	40	0	2.78
875	19091473	0	2	3	33	1.54	13.91	0	4.7	male	3	0	3	30	90	85	65	1.06	1.38	0	1.66	13.4	14.2	1	0	47	36	208	156	0					58		NA		0	0				175	175	155	20	0	7.75
876	19080280	0	2	3	36	1.3	21.3	1	6.8	male	3	0	5	20	105	90	70	1.17	1.5	0	5.27	15.5	36.2	0	0	47	33	112	49	0	1.13				53		NA		0	0				111	111	0	111	0	0
877	19089037	0	2	2	9.5	0.68	20.54	1	0.5	male	3	0	6	35	160					0	8.29	16.7	77	0	0	48	30	86	41	0	1.25				32		NA		1	40	40			83	123	0	123	0	0
878	19078830	0	3	3	38	1.4	19.39	0	9.8	female	3	0	4	24	130	100	80	1.3	1.63	0	3.1	14.7	25	0	1	46	36	75	25	0	10.7				69		NA		1	146	106	40		47.3	193.3	81	106	6.3	0.76
879	19079625	0	3	10	39	1.37	20.78	1	7.9	male	3	0	5	25	140	115	90	1.22	1.56	0	4.99	14.8	16	1	0	47	38	555	186	0	1.22			5.5	55		NA		0	0				157.5	157.5	117.5	40	0	2.94
880	N2170706046	0	1	3	42	1.35	23.05	0	10.3	female	3	0	5	28	120	90	70	1.33	1.71	0	4.84	15.6	12.5	1	0	48	37	259	92	0	1.02				58		0		0	0				89	89	0	89	0	0
881	19077812	0	1	1	8.5	0.74	15.52	0	0.8	male	3	0	5	35	150	80	60	1.88	2.5	0	7.11	13.9	10.2	1	0	47	34	90	17	0	1.3			2.3	40	0.0005	1		0	0				99	99	0	99	0	0
882	N2190900589	0	1	2	20	1.19	14.12	0	6.9	female	3	0	5	20	110	90	70	1.22	1.57	0	5.21	16.3	29	0	0	48	40	126	55	0	1.09				40		NA		1	20	20			94	114	0	114	0	0
883	N2190904815	0	1.5	11	34	1.5	15.11	0	14.3	male	4	0	3	20	100	80	50	1.25	2	0	2.87	75.4	113	0	0			126	22	0	1.08				58		0		1	109	109			0	109	0	109	0	0
884	19087942	0	1	4	7.8	0.68	16.87	0	0.6	male	3	0	5	30	170					0	3.96	12.1	44	0	0	40	28	365	127	0	1.11				37		1		0	0				99	99	0	99	0	0
885	19097829	0	2	2	25	1.25	16	0	8.2	male	3	0	5	24	110	110	90	1	1.22	0	7.74	16.2	28.9	0	0	46	40	62	13	0	1.01			3.69	52		NA		0	0				99	99	0	99	0	0
886	19077477	0	1	4	20	1.15	15.12	0	6.1	female	3	0	5	26	140	100	80	1.4	1.75	0	3.3	159	35	0	0	50	36	90	22	0	0.98			2.3	51		NA		0	0				113	113	0	113	0	0
887	19078002	0	1.5	3	23	1.15	17.39	0	5.2	male	3	0	5	28	110	80	65	1.38	1.69	0	8.12		31.9	0	0	48	36	91	15	0	1.13			3.7	51		1		0	0				118.5	118.5	88.5	30	0	2.95
888	19078210	0	4	8	6.7	0.65	15.86	0	0.4	male	3	0	5	40	176	80	60	2.2	2.93	0	3.62	11.4	27.8	0	0	45	26	484	146	0	1.38				31		NA		0	0				126.5	126.5	59	67.5	0	0.87
889	19082697	0	2.5	5	47	1.4	23.98	1	9.6	male	3	0	3	25	112	100	80	1.12	1.4	0	5.36	15.7	28.2	0	0	46.3	34	1321	863	1	1.5			2.5	52		NA		0	0				162	162	142	20	0	7.1
890	N2190904678	0	7	6	40.3	0.73	75.62		0.8	male	3	0	4	32	135					0	9.68	12.4	32.6	0	0	41	35	1264	406	1	1.09				35		NA		1	76	76			0	76	0	76	0	0
891	19075081	0	2	4	21	1.22	14.11	0	7.2	male	3	0	4		98	85	55	1.15	1.78	0	3.38	14.3	48	0	0	45	36	1078	749	1				11.2	63		0		0	0				138	138	59	79	0	0.75
892	19093238	0	1	3	51	1.5	22.67	0	12.9	male	3	0	6	25	115	100	80	1.15	1.44	0	3.1	13.8	91.5	0	0	41.5	35.6	91.1	116.3	0	1.46			0.9	47		1		1	100.75	79.5	21.25		41.55	142.3	62.8	79.5	0	0.79
893	19075297	0	1	2	33	1.3	19.53	0	9.5	female	3	0	6	20	100	90	90	1.11	1.11	0	11.4	15.7	29.8	0	0	49	36	121	74	0					61		NA		0	0				77	77	0	77	0	0
894	19094935	0	3	4	18	1.1	14.88	0	5.4	female	3	0	5	20	150	80	60	1.88	2.5	0	4.03	13.6	41	0	0	49	35	110	40	0	1.24	24			42		1		1	59.5	42	17.5		109.8	169.3	127.3	42	0	3.03
895	19083157	0	2	5	36	1.34	20.05	0	9	female	3	0	5	18	120	105	80	1.14	1.5	0	5.85	18.5	15	1	0	52	39	72	21	0	1	32		1.6	45		1		1	25	25	0		95	120	95	25	0	3.8
896	19096140	0	4	7	20	1.15	15.12	0	6.9	female	3	0	4	24	136	90	70	1.51	1.94	0	4.5	14.2	36.3	0	0	47	38	95	36	0	1.04	29			44		NA		1	50	50			203	253	148	105	0	1.41
897	19084078	0	1.5	2	33	1.4	16.84	0	8.8	male	3	0	5	22	110	95	75	1.16	1.47	0	2.48	14.4	31.3	0	0	48	37	93	34	0	1.16			1.5	44		1		1	20	20			125	145	37	107	0	0.35
898	19075970	0	3	5	9.5	75	0	0	0.8	male	3	0	5	32	180	80	60	2.25	3	0	2.21	13.5	38.4	0	0	48	34	275	81	0	1.3	17			38		NA		0	0				112	112	47	65	0	0.72
899	19084223	0	2	3	30	1.28	18.31	0	8.9	female	3	0	5	20	120	100	80	1.2	1.5	0	3.63	15	23.1	0	0	48	38	250	64	0	1.36	33		3.6	59		1		0	0				109	109	0	109	0	0
900	19084466	0	3	3	20			0	5.5	female	3	0	4	24	100	100	70	1	1.43	0	11.88	14.1	53	0	0	44	38	84	27	0	0.94				45		1		0	0				126	126	0	126	0	0
901	19094402	0	4	5	28	1.3	16.57	0	4	male	4	0	5	22	130	60	40	2.17	3.25	0	5.03	10.8	38	0	0	46.7	29	677	247	0	2.02	16		1.8	39		1		1	42.5	42.5			104.5	147	12	123	12	0.1
902	19093489	0	1	2	40	1.5	17.78	0	12.5	female	3	0	6	22	102	90	70	1.13	1.46	0	4.7	13.7	25	0	0	45	39	135	79	0	1.26				50		NA		1	120	120			24	144	0	144	0	0
903	19086959	0	1	2	31	1.45	14.74	0	12	male	3	0	4	22	95	100	80	0.95	1.19	0	5.7	13.5	123	0	0	44	32	515	442	0	1.09	4.2					NA		1	80	20	60		101	181	96	20	0	4.8
904	N2180201815	0	5		7	0.68	15.14	0	0.8	male	3	0	7	36	158	80	60	1.98	2.63	0	6.61	13.7	16	1	1	46	25	3540	1801	1	1.28			3	34		1		1	102	102	0		102	204	0	204	0	0
905	N2140402981	0	4		43	1.36	23.25	1	8.9	female	3	1	4	30						0	3.6	15.1	21.5	0	0	52	37	143	87	0	1.09	13		2.4	44		0		1	139	35	104		0	139	104	35	0	2.97
906	N2180105372	0	6		29	1.13	22.71	1	4.4	female	3	0	4	20	125	95	60	1.32	2.08	0	8.78	15.3	38	0	0	47	36	1176	540	1	1.86	18		2.6	37		0		1	61	38	23		46	107	69	38	0	1.82
907	N2180100627	0	3		30	1.38	15.75	0	9	female	3	0	4	20	90	90	60	1	1.5	0	4.55	14.8	34.4	0	0	48	30	581	326	0	1.73			2.6	52		0		1	77.5	77.5	0		100	177.5	50	127.5	0	0.39
908	N2180106132	0	1		47	1.67	16.85	0	13.1	male	3	0	5	26	110	100	80	1.1	1.38	0	3.21	14.4	23	0	0	50	43	169	81	0					61		0		1	104	104	0		96	200	0	200	0	0
909	N2180105787	0	2		66	1.63	24.84	0	15.8	female	3	0	5	22	90	100	80	0.9	1.13	0	3.5	17.4	81.2	0	0	54	40	119	44	0	1.11				52	0	1		1	74	74	0		74	148	0	148	0	0
910	N2180201574	0	2		14	0.97	14.88	0	3.6	female	3	0	5	20	108	100	75	1.08	1.44	0	5.04	12.7	31.6	0	0	49	37	67	18	0					37		0		1	62.5	62.5			35	97.5	0	97.5	0	0
911	N2180100974	0	2		8	0.73	15.01	0	0.5	male	3	1	3	34	150					0	5.58	11.3	68.5	0	0	41	29	320	36	0	1.35			2.8	53		0		0	0	0	0		91	91	0	91	0	0
912	18016049	0	3		5.5	0.59	15.8	0	0.3	female	3	0	5	36	152	71	50	2.14	3.04	0	3.8	13.5	26.5	0	0	41	29	415	54	0					34		0		0	0				135	135	46	89	0	0.52
913	18018817	0	3		32	1.22	21.5	1	5.4	male	3	0	5	26	126	105	80	1.2	1.58	0	7.36	15.4	72	0	0	47	35	215	110	0	1.13				41		0		1	155	155	0		47	202	47	155	0	0.3
914	18018839	0	4		15	0.95	16.62	0	3.2	male	3	0	4	30	132	100	80	1.32	1.65	0	4.17	12.7	40.2	0	0	48	34	316	79	0	1.3	27		4	47	0	0		0	0				173	173	133	40	0	3.33
915	18018963	0	3		14	0.95	15.51	0	3.4	male	3	0	5	28	120	85	60	1.41	2	0	5.45	13.7	41.3	0	0	44	34	135	38	0					49		0		0	0				96	96	66	30	0	2.2
916	18022695	0	1		45	1.5	20	0	12.4	male	3	0	6	20	100	95	75	1.05	1.33	0	6.96	15.4	27.2	0	0	49	41	216	129	0					57		0		1	110	110	0		0	110	0	110	0	0
917	18021574	0	2		29	1.36	15.68	0	9.5	female	3	0	5	28	120	95	70	1.26	1.71	0	2.31	15.1	52.4	0	0	49	43	548	288	0				2.1	52		0		1	60	60	0		0	60	0	60	0	0
918	18014504	0	2		31	1.38	16.28	0	9.2	female	3	0	5	22	140	100	80	1.4	1.75	0	3.17	16.8	30	0	0	52	43	260	102	0	1.15	39		2.5	85		0		0	0				69	69	0	69	0	0
919	18023684	0	3		27	1.13	21.14	1	5.3	female	3	0	5	28	154					0	6.96	15.4	16	1	0	52	45	431	99	0	1.06			2.7	77		1		0	0	0	0		137	137	72	65	0	1.11
920	18059000	0	4		11	0.8	17.19	0	1.8	female	3	0	4	30	170	90	70	1.89	2.43	0	5.29	16.1	82	0	0	53	41	232	71	0	1.07			6	48		NA		0	0	0	0		116	116	45	70	0	0.64
921	N2180704088	0	1		45	1.55	18.73	0	14.1	male	3	0	5	23	110	90	70	1.22	1.57	0	3.51	16	23.4	0	0	53	45	87	41	0	1.02				50		1		1	25	25	0		32	57	0	57	0	0
922	18077027	0	1		54	1.46	25.33	1	10.3	female	4	0	5	25						0	7.21	11	26	0	0	57	34	288	197	0	1.7			1.4	44	0.031	NA		1	70	20	50		31.5	101.5	81.5	20	0	4.08
923	18077836	0	2	3	40			0	14.8	female	3	0	5	22	100	90	70	1.11	1.43	0	3.47	12.1	28	0	0	50	39	79	73	0	1.08				61		1		1	25	25	0		129	154	46	108	0	0.43
924	18038070	0	3	4	11.5	0.85	15.92	0	2.2	female	4	0	4	40	150					0	4.6	11.7	48	0	0	45	35	393	96	0	1.15	29		1	29		0		1	55	20	35		105	160	140	20	0	7
925	18041051	0	2	3	20	1.14	15.39	0	5.5	female	3	0	4	28	140	90	70	1.56	2	0	2.66	15.1	63.7	0	0	49	42	108	26	0	1	33			52		1		0	0				150	150	48	102	0	0.47
926	18060432	0	5	8	20	1.1	16.53	0	6	female	3	0	4	29	150	90	70	1.67	2.14	0	5.21	17.5	28.5	0	0	56	45	84	24	0	1.1			3.6	46		1		0	0				216	216	156	60	0	2.6
927	N2110501872	0	2	5	20	1.2	13.89	0	8.8	female	3	0	4	26	100	80	60	1.25	1.67	0	2.8	14.8	33	0	0	44	40	74	36	0	1.2			2.1	50		1		0	0				107	107	0	107	0	0
928	N2180303837	0	2	8	32	1.42	15.87	0	9.1	female	3	0	5	29	120	90	70	1.33	1.71	0	6.6	15.2	31	0	0	50	45	206	49	0				2.2	48		1		1	15	15	0		80	95	0	95	0	0
929	18078898	0	2	3	36	1.3	21.3	1	6.3	female	3	0	5	24	132	110	85	1.2	1.55	0	5.45	16.6	40	0	0	51	39	106	38	0	1			3	43		NA		0	0				114	114	0	114	0	0
930	18075134	0	2	4	30			0	11.7	male	3	0	4	22	132	90	70	1.47	1.89	0	4.85	9.82	12	1	0	44	32	423	253	0	1.66			4.2	42		NA		1	90	50	40		42	132	40	92	0	0.43
931	18074111	0	2	4	12.5	0.94	14.15	0	2.2	male	4	1	5		160					0	3.01	12.3	41	0	0	42	34	122	43	0	1.26			2.3	46		1		0	0				123	123	0	123	0	0
932	18074624	0	2	3	56.5	1.54	23.82	0	12.6	female	3	0	5	20	120	100	80	1.2	1.5	0			27	0	0	46	38	162	104	0	1.01				52		0		1	54	54	0		94	148	0	148	0	0
933	18076869	0	1	4	20	1.06	17.8	0	6.1	female	3	0	4	30	120	90	70	1.33	1.71	0	7.97	16	41.9	0	0	48	36	188	77	0	1.09				56		NA		0	0				87	87	0	87	0	0
934	18077779	0	4	4	19	1.2	13.19	0	5.8	female	3	0	3		106	80	60	1.33	1.77	0	9.47	12.2	63	0	0	45	38	99	34	0	1.14			2.32	48.7		NA		1	179.5	62.5	117		0	179.5	117	62.5	0	1.87
935	N2180701397	0	4	4	56	1.55	23.31	0	13.2	female	3	0	4	22	102	100	80	1.02	1.28	0	2.4	14.1	35.8	0	0	46	38	51	17	0					50		NA		1	75	75	0		131	206	86	120	0	0.72
936	18060380	0	4	5	37	1.3	21.89	0	9.4	female	3	0	4	27	126	100	70	1.26	1.8	0	5.94	15.1	34.2	0	0	48	42			0	1.35						0		0	0				175	175	110	65	0	1.69
937	N2180602397	0	2	4	35	1.33	19.79	0	8.2	female	3	0	5	20	108	100	80	1.08	1.35	0	1.47	14.2	55	0	0	45	42	270	153	0	1.13				53		NA		0	0				89	89	0	89	0	0
938	N2120204326	0	2	4	39	1.3	23.08	1	8.3	male	3	0	4	25	112	110	85	1.02	1.32	0	6.58	13.5	36.4	0	0	47	39	99	28	0	1.15				47		NA		1	26	13	13		44	70	57	13	0	4.38
939	N2180701671	0	2	4	32	1.42	15.87	0	10.6	male	3	0	5	25	88	100	80	0.88	1.1	0	3.2	15.8	25	0	0	49	40	135	52	0	1.18				49		NA		1	47	47	0		71	118	0	118	0	0
940	N2180606713	0	1	5	40	1.55	16.65	0	12.8	male	3	0	4	25	120	90	70	1.33	1.71	0	4.08	17	58.6	0	0	50	42	142	42	0	1.07				85		1		0	0				87	87	0	87	0	0
941	18.1281	0	3	5	25	1.25	16	0	7.9	female	3	0	6	40	128	90	75	1.42	1.71	0	4.47	14.1	69	0	0	45	35	92	39	0	1.36				53.9		NA		1	130	55	75		92	222	101	55	0	1.84
942	18130186	0	2.5	2	27	1.28	16.48	0	8.8	male	3	0	3	30	130					0	5.62		37	0	0	48	34		35	0	1.13			2.42	47.3		NA		1	84	30	54		72	156	90	30	0	3
943	18.078	0	3	3	22	1.15	16.64	0	4.9	female	3	0	4	26	150	90	70	1.67	2.14	0	6.85	15.2	199	0	0	49	38	66	23	0	1.55			1.2	34		1		1	130	30	100		19	149	119	30	0	3.97
944	18.0915	0	4	10	6	0.59	17.24	0	0.5	female	3	0	3	32	176	90	60	1.96	2.93	0	3.31	14.1	79	0	0	42	31	88	16	0	1.21			1.6	28		1		0	0				114	114	59	55	0	1.07
945	18090470	0	4	4	35	1.45	16.65	0	2.1	male	3	0	5	20	110	80	60	1.38	1.83	0			40.7	0	0	47	40	137	93	0				2.6	74		1		0	0				111	111	70	41	0	1.71
946	14102673	0	2.5	4	28	1.16	20.81	1	4.6	male	4	0	5	30	120	80		1.5		0	4.18	15.7	36.7	0	0	45	38	341	207	0	1.09			2.55			1		0	0				123	123	103	20	0	5.15
947	18.1068	0	7		41	1.5	18.22	0	14.5	female	3	0	5	24	120	90	70	1.33	1.71	0	3.9	17.1	33	0	0			562	242	0	1.98	35.5		8.15	106.08		0		1	61	37	24		97.5	158.5	121.5	37	0	3.28
948	18.1254	0	1	2	41	1.45	19.5	0	9.1	female	3	0	5	24	132	100	80	1.32	1.65	0	4.36	17.7	43	0	0	55	39	178	85	0					60		0		0	0				109	109	34	75	0	0.45
949	18125452	0	2		42	1.42	20.83	0	9.3	male	3	0	5	30	142	100	80	1.42	1.78	0	3.84	14.6	54.5	0	0	44	25	430	260	0	0.92			0.79	61		1		0	0				105	105	0	105	0	0
950	18072903	0	2.5	4	42	1.42	20.83	1	8.7	male	3	0	5	26	102	110	90	0.93	1.13	0	6.06	15.8	42	0	0	54	42	680	350	0	1.2			3.27	54		NA		1	115	50	65		18	133	83	50	0	1.66
951	18132053	0	0.5	2	69	1.6	26.95	1	12.5	male	4	0	5							0	7.74	13.3	24.9	0	0	37	34	200	123	0					60		NA		1	130	130			0	130	0	130	0	0
952	18127795	0	1.5	2	33	1.37	17.58	0	8.8	female	3	0	5	32	120	100	80	1.2	1.5	0	3.38	15.6	25.1	0	0	55	38	245	108	0	1.18				76		NA		0	0				114	114	44	70	0	0.63
953	18128528	0	1	1	15	1.1	12.4	0	4.7	female	3	0	6	30	110	80	60	1.38	1.83	0	3.98	14.1	49.1	0	0	46.6	37	706	362	0	1.07			2	42		NA		0	0				115.5	115.5	0	115.5	0	0
954	18127422	0	3	8	14	0.81	21.34	1	1.1	male	3	0	6	32	128	80	50	1.6	2.56	0	3.61	14.5	32	0	0	45	34	565	24	0					42		NA		0	0				114	114	44	70	0	0.63
955	18131853	0	1.5	5	32	1.33	18.09	0	7.4	female	3	0	6	22	120	100	80	1.2	1.5	0	7.95	14.8	15	1	0	47	30	105	36	0	1.49				37		NA		1	123.5	59.5	64		59	182.5	123	59.5	0	2.07
956	N2181100709	0	1.5	4	30	1.45	14.27	0	12.9	male	3	0	5	24	100	80	60	1.25	1.67	0	3.71	15.6	25	0	0	47.5	35	109	58	0	1.06	33		1.7	58		1		0	0				126	126	0	126	0	0
957	18113830	0	2	6	9.5	0.72	18.33	0	0.8	male	3	0	5	30	155	90	65	1.72	2.38	0	8.97	12.9	289	0	0	48	38	278	77	0	1.33				37		NA		0	0				93	93	38	55	0	0.69
958	18118802	0	1	6	40	1.35	21.95	0	10.4	male	3	0	6	26	155	90	70	1.72	2.21	0	4.06	17.5	48.6	0	0	54	38	165	91	0							0		0	0				108	108	0	108	0	0
959	18124156	0	1	3	17	1.17	12.42	0	5.3	female	3	0	3	24	123	80	60	1.54	2.05	0	8	15.6	84	0	0	50.5	42	86	33	0	1.35				42		NA		0	30	30			51.5	81.5	0	81.5	0	0
960	N2181201637	0	1	3	30	1.5	13.33	0	10.9	male	3	0	4	30	100	105	80	0.95	1.25	0	3.42	17.3	46.3	0	0	45	38	73	33	0	1.13				65		NA		0	0				155.8	155.8	75	80.8	0	0.93
961	18.1214	0	5		23	1.22	15.45	0	6.7	male	3	0	4		122	90	70	1.36	1.74	0	3.86	15.5	22.7	0	0	49	38	1074	352	1		32		3.3	55	0.0123	1		0	0				161	161	71	90	0	0.79
962	18.1154	0	3	5	6.3	0.63	15.87	0	0.3	male	3	1	3	40	190					1	6.11	15.6	37.6	0	0	47	31	105	40	0	1.53			3	40	0.0288	1		0	0				109	109	54	55	0	0.98
963	18.1231	0	1	4	72	1.6	28.13	1	15.2	male	3	0		18						1	3.89	6.3	61.2	0	1			1188	531	1	1.23				67		1		0	0				30.7	30.7	0	21.8	0	0
964	18.1175	0	3	3	27	1.33	15.26	0	9	female	3	0	4		116	75	60	1.55	1.93	0	1.83	13.6	56.9	0	0	47	37.5	108	40	0	1.15				56		1		1	30	30			127	157	70	87	0	0.8
965	18.1233	0	2	2	40	1.37	21.31	1	5.2	male	3	0	5	25	122	90	70	1.36	1.74	0	4.99	16	58.1	0	0			249	145	0	0.98			2.9	51		1		0	0				107	107	0	107	0	0
966	18125546	0	1	2	44	1.4	22.45	0	11.2	male	3	0	5		100	80	60	1.25	1.67	0	3.97	14	18.5	1	0	43	34	154.26	251.6	0					54.37		0		1	40	40			39.5	79.5	0	79.5	0	0
967	18092897	0	2.5	7	8	0.68	17.3	0	0.8	male	3	0	3	36	130	80	55	1.63	2.36	0	4.59	12.5	39	0	0	45	38	86	21	0	1.32			2.2	41		NA		0	0				123	123	0	123	0	0
968	18104421	0	1	3	30	1.3	17.75	0	8.6	female	3	0	5	22	120	90	70	1.33	1.71	0	8.61	15.3	25.3	0	0	47.1	36	251	88	0	1.19			4.2	61	0.1558	NA		0	0				89	89	0	89	0	0
969	18108951	0	2	6	19	1.2	13.19	0	8.3	female	3	0	6	28	118	80	60	1.48	1.97	0	5.96	15.9	33.6	0	0	49.5	39	116	51	0	0.95			2.03	47	0.0338	1		0	0				95	95	0	95	0	0
970	18106301	0	3	2	29	1.38	15.23	0	11.4	male	3	0	5	20	105	100	80	1.05	1.31	0	8.82	16.9	32	0	0	49	33	66	27	0	1			1.2	43	0.1639	1		1	190	130	60		34	224	94	130	0	0.72
971	18101260	0	1	4	47	1.48	21.46	0	10.6	male	3	0	6	22	122	100	80	1.22	1.53	0	5.53	15.7	43.5	0	0	50	38	536	326	0				3.4	53		NA		0	0				72	72	32	40	0	0.8
972	18089709	0	2	4	70	1.6	27.34	1	10.8	male	3	1	4	23	120	100	55	1.2	2.18	1	4.9	12.2	56	0	0	38	29	63	20	0	1.06	28			45		NA		1	27	17	10		36	63	10	53	0	0.19
973	18090816	0	2.5	6	42			0	12.3	female	3	0	5	18	112	100	80	1.12	1.4	0	1.43	14	61.1	0	0	48	39	175	33	0	1.12			2.6	57		NA		0	0				195	195	46	149	0	0.31
974	18092226	0	1.5	2	15.5			0	4.3	male	3	0	5	30	88	80	60	1.1	1.47	0	5.6	15.8	96	0	0	44.9	33	277	90	0	1.15			1.7	49	0.0049	NA		0	0				121	121	101	20	0	5.05
975	18100265	0	1	2	23	1.15	17.39	0	6.3	female	3	0	4	25	130	85	70	1.53	1.86	0	3.17	15.9	48.4	0	0	51.5	40	140	54	0	1.14				55		NA		0	0				87	87	0	87	0	0
976	18086480	0	3	7	25	1.2	17.36	0	6.2	female	3	0	3	22	104	100	75	1.04	1.39	0	2.47	14.6	30.4	0	0	48.9	43	94	36	0	1.12				54		NA		0	0				185	185	125	65	0	1.92
977	18081554	0	1	3	31.5	1.24	20.49	1	7.2	male	3	0	5	24	115	100	80	1.15	1.44	0	4.27	13.1	22	0	0	59	40	87	33	0					54		1		1	54	54	0		37	91	0	91	0	0
978	18083362	0	2.5	3	34	1.4	17.35	0	8.8	female	3	0	4	20	120	87	62	1.38	1.94	0	1.33	9.72	6.51	1	0	44	34	132	66	0	1.71				30		NA		1	187	102	85		37	224	122	102	0	1.2
979	18123299	0	1.5	6	8.3	0.66	19.05	0	0.4	male	3	0	5	32	150	74	52	2.03	2.88	0	3.09	15	30	0	0	46	28	271	125	0	1.26			4.9	40		1		0	0				46	46	0	46	0	0
980	N2181105789	0	1	3	19	1.15	14.37	0	6.2	male	3	0	6	26	126	90	70	1.4	1.8	0	7.5	17.3	127	0	0	51	40	610	335	0				1.3	55		NA		0	0				111	111	0	111	0	0
981	18112431	0	2.5	3	51	1.46	23.93	1	8.8	male	4	0	4	30						0	2.45		32	0	0	48	35	46	16	0	1.28			6.86	50		NA		1	123	20	103		3	126	106	20	0	5.3
982	18117881	0	3	9	55	1.45	26.16	1	13.4	male	3	0	4	25	138	60	40	2.3	3.45	1	5.76	13.7	28	0	0	53	39	1031	646	1	1.27			2.2	59		0		1	71	50	21		29	100	39	50	11.3	0.78
983	N2181201103	0	1.5	4	36	1.37	19.18	0	10.3	male	3	0	4	16	90	90	70	1	1.29	0	3.2	16	12.8	1	0	46	38	243	229	0	1.08			2.1	64		NA		0	0				111	111	0	111	0	0
984	18116472	0	3	5	25	1.35	13.72	0	7.2	female	3	0	5	25	110	80	60	1.38	1.83	0	3.04	16.3	56.6	0	0	50	34	98	32	0	1.63				59		NA		0	0				162	162	79	83	0	0.95
985	18128290	0	2	3	35	1.36	18.92	0	8.8	female	4	0	5	24						0	6.45	16.2	76.8	0	0	49	40	68	28	0					55		1		0	0				171	171	32	139	0	0.23
986	N2181206436	0	1	4	16	1.04	14.79	0	4.3	female	3	0	4	26	145	95	75	1.53	1.93	0	3.7	16	23.9	0	0	51	37	136	64	0					49		1		0	0				111	111	0	111	0	0
987	18128646	0	3.5	6	19	1.22	12.77	0	6.1	female	3	0	4	28	150	80	60	1.88	2.5	0	6.72	16.8	59	0	0	55	42	158	58	0	1.92			3.2			NA		0	0				184	184	144	40	0	3.6
988	18078908	0	3	5	25	1	25	1	3.2	female	3	0	4	36	120	110	80	1.09	1.5	0	5.66	12.2	78.7	0	0	43	34	71	34	0	1.09			5.7	48		NA		1	38	20	18		91	129	109	20	0	5.45
989	18116620	0	1.5	5	15.8	0.99	16.12	0	3.1	female	3	0	4	28	150	80	60	1.88	2.5	0	5.34	11.1	151	0	0	49	39	119	39	0							NA		0	0				125	125	0	125	0	0
990	18122441	0	1	3	35	1.49	15.77	0	13.7	male	3	0	3		100	98	70	1.02	1.43	0	3.4	14.3	78	0	0	45	40	78	53	0	1.06			1.47	56		1		1	101	101	0		52	153	0	153	0	0
991	N2181103702	0	1	2	54	1.68	19.13	0	13.4	male	3	0	5	28	90	90	65	1	1.38	0	3.7	16	62	0	0	47	41	88	52	0	1.16			2.4	55		0		0	0				84	84	0	84	0	0
992	18126692	0	1		41	1.32	23.53	1	9.3	male	3	0	4	20	130	97	80	1.34	1.63	0	5.38	15.8	33.9	0	0	47	38	165	78	0					56		NA		0	0				101	101	0	101	0	0
993	18125709	0	1		38	1.55	15.82	0	13.3	male	3	0	3	25	120	100	80	1.2	1.5	0	2.22	14.9	31	0	0	47	40	171	92	0	0.96				71		1		0	0				89	89	0	89	0	0
994	18124686	0	3		24	1.2	16.67	0	6.3	male	4	0	4	34						0	5.45	16.1	51	0	0	52	35	101	45	0	1.37			1.7	53		1		1	40	40	0		113	153	113	40	0	2.83
995	18124306	0	1		48			0	11.4	female	4	0	5	24						0					0	46	37	70	37	0	1.17			2.9	60		0		1	40	40	0		85	125	85	40	0	2.13
996	18123235	0	1		32	1.3	18.93	1	6.1	male	3	0	6	30	130	100	80	1.3	1.63	0	2.36	14.8	38.1	0	0	50	37	1275	426	1					57		NA		0	0				154	154	71	75	8	0.95
997	18080639	0	2	4	48	1.46	22.52	0	11.4	male	3	0	4	23	120	85	60	1.41	2	0	2.44	16	32.5	0	0	56	40	51	21	0	1.22	45			56		NA		1	78	48	30		65	143	95	48	0	1.98
998	18091714	0	2	3	18.5	1.15	13.99	0	7.3	male	3	0	5	28	126	80	60	1.58	2.1	0	3.14	14.3	35	0	0	51	37	278	108	0	1.08			3	51		NA		0	0	0	0		130	130	0	130	0	0
999	N2181206306	0	1	2	80	1.56	32.87	1	13.8	male	3	0	4	30	120	105	80	1.14	1.5	0	1.95	15.8	38.5	0	0	52	47	65	27	0					69	0.07	1		1	67	67	0		74	141	0	141	0	0
1000	18007481	0	1	3	20	1.14	15.39	0	6	female	3	0	5	25	120	90	70	1.33	1.71	0	7.75	15.2	46	0	0	50	38	114	70	0	1.03			2.8	44		1		0	0	0	0		99	99	0	99	0	0
1001	18083896	0	2	4	23	1.25	14.72	0	7.5	male	3	0	4	20	110	80	60	1.38	1.83	0	3.27	14.9	36.2	0	0	41	36	96	36	0	1.13				46		NA		1	20	20	0		97	117	22	95	0	0.23
1002	18097579	0	2	3	8	0.7	16.33	0	0.5	male	3	0	5	36	130	80	60	1.63	2.17	0	12.9	14.8	60	0	0	45	32	531	286	0	1.35			3.1	36		NA		0	0	0	0		104	104	49	55	0	0.89
1003	18088439	0	1	4	30				9	male	3	0	5	20	100	80	40	1.25	2.5	0	2.43	13.7	31.8	0	0	51	37	274	120	0	1.42			1.3	60		1		1	65	15	50		91	156	94	62	0	1.52
1004	18086677	0	2		63	1.56	25.89	0	14.3	female	3	0	4	30	120	90	80	1.33	1.5	0	6.78	14.2	17	1	0	54	40	71	18	0	1.23				42		0		1	80	30	50		0	80	50	30	0	1.67
1005	18086348	0	4	5	26	1.1	21.49	1	5.8	male	3	0	4	35	115	88	64	1.31	1.8	0	2.4	13.3	23	0	0	50	38	237	35	0	2.02			1.6	30		1		1	125	40	85		23	148	108	40	0	2.7
1006	18095450	0	1	5	34	1.3	20.12	1	7.3	male	3	0	6	28	108	90	70	1.2	1.54	0	2.97	15.5	31.7	0	0	49	38	383	116	0	1.07				50		0		0	0	0	0		107	107	0	107	0	0
1007	18086320	0	2	5	29	1.23	19.17	0	7.6	male	3	0	4	22	120	110	90	1.09	1.33	0	6.66	16.5	49.5	0	0	51	33	380	193	0	1.12			3	55		1		0	0	0	0		132	132	72	85	0	0.85
1008	N2130204042	0	2		22	1.22	14.78	0	6.8	female	4	0	4	28						0	2.7	12.9	44	0	0	46	35	194	71	0	1.5			1.1	57.46		1		1	161	98	63		56	217	119	98	0	1.21
1009	N2181000129	0	2	2	30	1.29	18.03	0	7.7	male	3	0	4	24	130	95	75	1.37	1.73	0	7.1	13.7	80	0	0	48	42	33	40	0					45		NA		1	83	83	0		0	83	0	83	0	0
1010	18086559	0	4	3	46	1.53	19.65	0	12.8	male	3	0	5	26	125	100	80	1.25	1.56	0			18.5	1	0	56	45	64	19	0				2.7	50		NA		0	0	0	0		143	143	34	109	0	0.31
1011	18077212	0	4	5	18	9.4	0.2	1	4	female	3	0	4	30	130	100	80	1.3	1.63	0	2.17	12.2	27	0	0	47	35	60	13	0	1.34			1.1			NA		1	103	48	55		42	145	97	48	0	2.02
1012	18074668	0	3	4	21	1.16	15.61	0	4.7	male	3	0	4	25	120	103	77	1.17	1.56	0	8.69	16.6	104	0	0	50	38	70	39	0	1.15			3.3	39	0.002	1		0	0	0	0		147	147	87	60	0	1.45
1013	18108395	0	2		17	1.02	16.34	0	6	female	3	0	5	30	120					0	4.83	14.5	99	0	0	44	37	73	29	0	1.05			1.7	50		NA		0	0	0	0		135	135	0	135	0	0
1014	18114637	0	2	4	18	1.2	12.5	0	9.2	female	3	1	4	26	150	80	60	1.88	2.5	0	2.37	15.6	80	0	0	59	41	115	30	0	1.18				67		NA		0	0	0	0		133	133	88	45	0	1.96
1015	18113090	0	2	3	17	1.02	16.34	0	3	male	3	0	4	30	150	100	80	1.5	1.88	0	9.42	15.1	61	0	0	50	40	321	125	0	1.43			3.8	59		1		0	0	0	0		99	99	0	99	0	0
1016	N2180904288	0	4	4	30	1.3	17.75	0	8.6	male	3	0	3	32	110	90	70	1.22	1.57	0	4.01	12.5	32	0	0	50	38	41	12	0	0.96			4.63	52		NA		1	180	70	110		0	180	110	70	0	1.57
1017	18100382	0	1	4	31	1.3	18.34	0	6.6	male	3	0	5	22	130	100	80	1.3	1.63	0	10.8	16.4	27.5	0	0	50	37	169	95	0	1.14				56		NA		0	0	0	0		99	99	0	99	0	0
1018	18103459	0	2	5	7.4	0.69	15.54	0	0.6	female	3	0	3	34	160	80	51	2	3.14	0	3	13.5	29.7	0	0	44	35	110	34	0	1.23				36		NA		0	0	0	0		123	123	0	123	0	0
1019	18094379	0	3	6	14	0.95	15.51	0	3.7	male	3	0	5	30	128	94	70	1.36	1.83	0	4.45	13.6	80.9	0	0	50	34	101	26	0	1.07				43		NA		0	0	0	0		148.5	148.5	106	42.5	0	2.49
1020	18108419	0	2	2	50	1.53	21.36	0	11.8	female	3	0	4	22	108	90	70	1.2	1.54	0	6.41	16.9	47	0	0	52	42	59	30	0	1.09	31		2.1	64	0.006	NA		0	0	0	0		136	136	0	136	0	0
1021	18094978	0	1	4	52	1.64	19.33	0	14.7	female	3	0	5	20	101	105	90	0.96	1.12	0	4.06	14.3	10	1	0	49	37	58	18	0	1.11			2.3	57		1		0	0	0	0		77	77	0	77	0	0
1022	18084783	0	2	3	15	1.08	12.86	0	5.8	female	3	0	4	25	140	80	60	1.75	2.33	0	5.28	14.8	73.7	0	0	45	39	86	19	0	1	37		3.3	52		1		0	0	0	0		111	111	0	111	0	0
1023	18087565	0	2	2	23	1.3	13.61	0	9	female	3	0	4	22	132	100	80	1.32	1.65	0	2.62	15.7	85	0	0	49	38	64	33	0	1				50		NA		0	0	0	0		131	131	44	87	0	0.51
1024	N2181005294	0	3	1	32	1.29	19.23	0	9.5	male	3	0	4	30	130	100	80	1.3	1.63	0	5.63	13.2	29	0	0	57	42	37	18	0	1.81				43		1		1	90	40	50		22	112	72	40	0	1.8
1025	N2180905090	0	4	8	22	1.02	21.15	1	3.1	female	3	0	5	30	140	90	75	1.56	1.87	0	9.21	11.9	28	0	0	51	36	456	223	0	1.49	17		2.64	40	0.005	NA		1	74	40	34		59	133	93	40	0	2.33
1026	N2181006284	0	2	3	68	1.67	24.38	0	13.1	female	3	0	4	22	116	96	70	1.21	1.66	0	5.06	14.7	22	0	0	50	38	72	19	0	1.33			3.52	72		NA		1	140	90	50		60	200	110	90	0	1.22
1027	18077779	0	4	7	19	1.2	13.19	0	5.8	female	3	0	2	30	106	80	60	1.33	1.77	0	9.47	12.2	63	0	0	45	38	99	34	0	1.14			2.32	49		NA		1	188	63	125		0	188	125	63	0	1.98
1028	18114761	0	2	3	32	1.32	18.37	0	7.6	male	3	0	4	25	120	95	75	1.26	1.6	0	6.45	17.1	25	0	0	51	38	124	51	0	1.42			3.4	48		1		1	90	90	0		86	176	86	90	0	0.96
1029	18111675	0	2	4	40	1.57	16.23	0	13.8	male	3	0	5	22	130	90	70	1.44	1.86	0	5.71	19.1	47.3	0	0	59	42	997	351	0	1.44						1		0	0	0	0		128	128	48	80	0	0.6
1030	18105756	0	1	4	38	1.53	16.23	0	10.9	female	3	0	4	28	110	95	70	1.16	1.57	0	2.28	14.7	15	1	0	47	42	76	16	0	1.12				64		NA		1	20	20	0		110	130	0	130	0	0
1031	18097235	0	2	4	39	1.4	19.9	0	8	male	4	0	5	30						0		12.9	25	0	0			328	172	0	1.24				46		NA		1	76	38	38		0	76	38	38	0	1
1032	18094605	0	1	3	35	1.4	17.86	0	11.3	female	3	0	4	22	110	85	60	1.29	1.83	0	2.23	16.4	27.5	0	0	52	40	139	58	0					40		NA		1	30	30	0		97	127	42	85	0	0.49
1033	18120183	0	2	4	13			0	4.5	male	3	0	4	26	160	80	60	2	2.67	0	10.6	15	92.7	0	0	49	35	127	39	0	1.17				64		NA		0	0	0	0		96	96	58	38	0	1.53
1034	18125948	0	1	1	57	1.68	20.2	0	14.2	male	3	0	6	20	120	110	93	1.09	1.29	0	5.82		19.7	1	0	57	48	114	49	0	0.97			3.5	71		1		0	0	0	0		46	46	0	46	0	0
1035	18086350	0	1	4	44	1.48	20.09	0	11.6	male	3	0	5	24	94	90	70	1.04	1.34	0	5.38	13.7	19	1	0	45	39	231	170	0	1.08				54		NA		0	0	0	0		111	111	0	111	0	0
1036	18114844	0	2	3	18	1.12	14.35	0	5.9	female	3	0	4	28	140	100	80	1.4	1.75	0	3.76	16.4	15	1	0	51	42	319	102	0					50		NA		0	0	0	0		54	54	0	54	0	0
1037	18071597	0	2	7	20				4.5	male	3	0	4	30	140	100	80	1.4	1.75	0	3.94	14.5	149	0	0	50	47	909	432	0	1.28			4.2	47		1		0	0	0	0		150	150	75	75	0	1
1038	18077411	0	4	4	49	1.36	26.49	1	9.1	female	3	0	5	20	140	110	90	1.27	1.56	0	4.38	14.2	32.8	0	0	48	32	450	255	0	1.16			3.6	67		1		0	0	0	0		160	160	120	40	0	3
1039	17012786	0	1		8.7	0.87	11.49	1	0.3	female	3	0	4	32	170					0	4.8	9.4	13	1	0	42	32	109	39	0	1.06				45.97		1		1	82	82	0		0	82	0	82	0	0
1040	17014549	0	1		40	1.48	18.26	0	14.2	female	3	0	5	32	126	90	70	1.4	1.8	0	3.02	14	17.8	1	0	52	44	1075	436	1					76.02		0		1	61	61	0		0	61	0	61	0	0
1041	17013019	0	1		50	1.38	26.25	1	10.3	male	3	0	5	20	120	120	100	1	1.2	0	4.4	15.1	14	1	0	48	42	275	154	0	1.77				61.88		NA		1	30	30	0		0	30	0	30	0	0
1042	17010652	0	2		40	1.44	19.29	0	9.8	female	3	0	4	24	140	90	70	1.56	2	0	3.3	14	37	0	0	47	42	147	80	0				1.97	46.85		NA		1	82.5	62.5	20		0	82.5	20	62.5	0	0.32
1043	17000915	0	10		9.5	0.7	19.39	0	0.9	male	3	0	6	46	140					1	11.44	7.3	11	1	1	40	21	2165	632	1	2.19			7.43	58.34		1		1	105	105	0		0	105	0	105	0	0
1044	17019687	0	2		53	1.6	20.7	0	17.4	female	3	0	5	26	120	100	80	1.2	1.5	0	5.92	15.3	25.7	0	0	48	40	125	97	0	1.48	22		1.78	72.49		0		1	68	25	43		0	68	43	25	0	1.72
1045	17059544	0	2		20	1.15	15.12	0	5.9	male	3	0	6	24	120	60	50	2	2.4	0	7.28	15.5	16.3	1	0	54	38	1741	772	1		19		2.35	54.81		0		1	40	15	25		0	40	25	15	0	1.67
1046	17058405	0	3		22	1.15	16.64	0	5.3	female	3	0	6	38	132	90	60	1.47	2.2	0	4.11	14	15.3	1	0	45	41	134	95	0	1.91				33.59		0		1	103.5	61	42.5		0	103.5	42.5	61	0	0.7
1047	17069124	0	2		45	1.49	20.27	0	13.8	female	3	0	7	26	116	102	73	1.14	1.59	0	11.22	16.2	11	1	0	53	42	106	41	0	1.21			1.85	49.5		0		1	189.5	145	44.5		0	189.5	44.5	145	0	0.31
1048	17057649	0	2		18	1.1	14.88	0	5.9	female	3	0	7	25	100	100	80	1	1.25	0	2.75	16	17.1	1	0	48	36	1024	296	1	1.62			2.76	61.88		0		1	92.5	20	72.5		0	92.5	72.5	20	0	3.63
1049	17065512	0	1		44	1.55	18.31	0	12.7	male	3	0	5	20	110	80	60	1.38	1.83	0	3.13	15.9	36.3	0	0	51	44	623	312	0					48.62		0		1	20	20	0		0	20	0	20	0	0
1050	170758223	0	1		30	1.4	15.31	0	9.7	female	3	0	6	26	80	90	70	0.89	1.14	0	9.05	16.2	15.1	1	0	53	46	78	46	0	1.03				60.11		0		1	37	37	0		0	37	0	37	0	0
1051	17074702	0	2		33	1.38	17.33	0	9.8	female	3	0	5	24	120	80	65	1.5	1.85	0	9.94	16.2	47.8	0	0	53	43	50	18	0	1.41				73.37		0		1	58.5	48.5	10		0	58.5	10	48.5	0	0.21
1052	17077280	0	1		71	1.62	27.05	1	14.9	male	3	0	6	28	93	110	80	0.85	1.16	0	2.96	15.7	19.4	1	0	48	44	233	122	0	1.06			1.34	58.34		0		1	47	47	0		0	47	0	47	0	0
1053	17077046	0	3		30	1.4	15.31	0	12.1	male	3	0	6	26	100	100	50	1	2	0	3.41	15.6	8.33	1	0	50	45	521	227	0	1.41			1	37.13		0		1	95	59	36		0	95	36	59	0	0.61
1054	17077205	0	2		33	1.35	18.11	0	7.9	female	3	0	4	24	88	114	83	0.77	1.06	0	5.33	13.1	69.8	0	0	41	37	62	19	0	1.08				38.9		0		1	87.5	87.5	0		0	87.5	0	87.5	0	0
1055	N2170606690	0	2		52	1.47	24.06	0	11.7	female	3	0	6	24	100	100	70	1	1.43	0	2.32	14.3	14	1	0	53	36	1397	521	1					131.72		1		1	82	47	35		0	82	35	47	0	0.74
1056	N2170606623	0	5		59	1.53	25.2	1	11.4	male	4	0	6	32	110	110	90	1	1.22	0	6.2	18.6	36	0	0	55	37	134	71	0	1.09				34.48		0		1	219	88	131		0	219	131	88	0	1.49
1057	N217070758	0	5		55	1.57	22.31	0	13.3	male	3	0	4	22	130	90	65	1.44	2	0	3.09	16.2	37.4	0	0	51	35	371	93	0	1.32				53.92		0		1	94	94	0		0	94	0	94	0	0
1058	N217060891	0	7		24	1.25	15.36	0	5.8	male	3	0	5	20	115	80	70	1.44	1.64	0	7.16	15.1	66.5	0	0	48	31	313	70	0	1.62			5.91	49.5		1		1	109	20	89		0	109	89	20	0	4.45
1059	N2170701178	0	1		10	0.76	17.31	0	0.9	female	3	0	6	30	140	82	53	1.71	2.64	0	4.69	14.7	36.4	0	0	45	36	1416	856	1	1.84	22		3	61.88	0.004	0		1	64.5	35	29.5		0	64.5	29.5	35	0	0.84
1060	N2170801169	0	3		22	1.23	14.54	0	8.4	male	3	0	3	25						0	2.5	14	28.8	0	0	46	33	498	262	0	1.4			2.15	63.65		1		1	230.5	70	160.5		0	230.5	160.5	70	0	2.29
1061	17090649	0	2		25	1.16	18.58	1	4.4	male	3	0	5	40	116	85	65	1.36	1.78	0	1.49	13.8	13	1	0	53	46	107	72	0	1.51				74.26		0		1	38	38	0		0	38	0	38	0	0
1062	17090304	0	2		45	1.45	21.4	0	10.8	female	3	0	6	28	95	90	70	1.06	1.36	0	5.62	13.8	31.1	0	0	45	42	83	37	0	1.55	14		1.42	77.79		0		1	170	100	70		0	170	70	100	0	0.7
1063	17080666	0	2		22	1.27	13.64	0	7.2	female	3	0	5	28	130	100	80	1.3	1.63	0	2.7	13.9	90	0	0	42	34	73	25	0	1.51	17		1.91	54.01		0		1	103	13	90		0	103	90	13	0	6.92
1064	17080677	0	1		32	1.25	20.48	1	6.3	male	3	0	6	40	117					0	6.52	14.5	57	0	0	53	42	107	40	0					72.49		0		1	120	120	0		0	120	0	120	0	0
1065	17083600	0	3		7	0.61	18.81	0	0.3	female	3	0	5	38	170	70	50	2.43	3.4	0	3.56	9.46	4.61	1	1	43	36	227	84	0				1.68	46.85		0		1	71	57	14		0	71	14	57	0	0.25
1066	17084374	0	1		45	1.5	20	0	11.7	female	3	0	5	20	80	110	90	0.73	0.89	0	3.18	11.8	16	1	0	41	22	63	27	0	1.45			1.44	40.66	0.002	1		1	65	35	30		0	65	30	35	0	0.86
1067	17079703	0	3		29	1.09	24.41	1	4.3	male	3	0	5	30	133	100	80	1.33	1.66	0	5.77	14.3	22.7	0	0	54	46	182	68	0	1.31			2.1	34.48	0.052	0		1	219	219	0		0	219	0	219	0	0
1068	17079854	0	2		63	1.6	24.61	1	11.2	male	3	0	5	24	90	100	80	0.9	1.13	0	1.54	12	22.1	0	0	45	35	198	112	0	1.38				53.92		0		0	105	80	25		0	105	25	80	0	0.31
1069	17080032	0	4		20	0.94	22.63	1	4.2	female	3	0	4	32	112	100	80	1.12	1.4	1	12.5	13.5	6.3	1	1	58	45	50	19	0	1.63	14		1.22		0.104	0		1	154	62	92		0	154	92	62	0	1.48
1070	17079063	0	5		62	1.53	26.49	0	14.3	female	3	0	4	25	112	100	80	1.12	1.4	0	4.39	16.2	90	0	0	51	41	1420	471	1	1.07				44.2	0.003	0		1	46	46	0		0	46	0	46	0	0
1071	17078648	0	2		26	1.2	18.06	0	9	female	3	0	4	28	88	110	90	0.8	0.98	0	6.75	13.6	36.1	0	0	45	36	1726	299	1	1.53			2.77	56.58	0.019	0		1	35	35	0		0	35	0	35	0	0
1072	17088848	0	3		39			0	11.9	male	3	0	6	30	118	100	80	1.18	1.48	0	10.5	14.5	15.1	1	0	46	43	130	78	0	1.64			1.18	68.07		1		1	158.5	61.5	97		0	158.5	97	61.5	0	1.58
1073	17078629	0	1		56	1.64	20.82	0	14.4	female	3	0	6	22	104	90	70	1.16	1.49	0	5.25	11.5	49.8	0	0	40	35	538	233	0	1.18				61.88		0		1	133	128	5		0	133	5	128	0	0.04
1074	1707851	0	2		22	1.18	15.8	0	5.8	male	3	0	5	36	130	80	50	1.63	2.6	0	3.11	14.8	8.93	1	0	43	36	432	116	0	1.88			1.41	76.02		1		1	138	80	58		0	138	58	80	0	0.73
1075	170085456	0	3		23	1.19	16.24	0	5.7	female	3	0	4	36	130	100	80	1.3	1.63	0	13.8	14.2	9	1	1	50	43	66	27	0	1.75			1.28	58.34		1		1	149	30	119		0	149	119	30	0	3.97
1076	17121058	0	2		8.4	0.5	33.6	0	0.4	male	3	0	4	40	150	95	70	1.58	2.14	0	3.94	15.9	60	0	0	49	40	1091	609	1	1.18			3	68.07		1		0	0				123	123	85	38	0	2.24
1077	17117825	0	2		27	1.28	16.48	0	8	male	3	0	4	24	125	85	60	1.47	2.08	0	4.8	16.9	40.5	0	0	52	45	110	43	0	1.25			3.7	60.11		0		0	0				103	103	48	55	0	0.87
1078	17105015	0	4		8.2	0.72	15.82	0	0.8	male	3	0	6	30	170	80	66	2.13	2.58	0	5.04	8.22	26.1	0	0	38	25	1754	672	1	1.34			1.9	32.71		0		0	0				125	125	85	40	0	2.13
1079	17106823	0	4		38.5	1.36	20.82	0	10.4	male	3	0	3	22	120	100	80	1.2	1.5	0	8.8	12.2	36	0	0	47	40	72	38	0	1.68				46.85		0		1	155	55	100		105	260	205	55	0	3.73
1080	17106666	0	4		33	1.35	18.11	0	7.4	male	4	0	5	30	100	90	70	1.11	1.43	0	7.7	12.3	34.3	0	0	41	34	302	135	0	1.56			1.2	58.34		0			245	79	166		66	311	232	79	0	2.94
1081	17108601	0	1		29	1.25	18.56	0	7.1	female	3	0	7	25	120	100	80	1.2	1.5	0	3.29	16.5	28.3	0	0	48	44	385	163	0		32			38.9		0		0	0				99	99	34	65	0	0.52
1082	17096413	0	4		58	1.64	21.56	0	15.4	male	3	0	5	26	84	115	90	0.73	0.93	0	2.05	16.1	12.7	1	0	49	41	88	38	0					45.08		1		1	106.7	37.7	69		69	175.7	138	37.7	0	3.66
1083	17107356	0	1		18	1.1	14.88	0	6.1	male	3	0	4	28	112	95	75	1.18	1.49	0	7.11	17.2	51.9	0	0	52	43	129	35	0	1.19				71.6		1		0	0				90	90	0	90	0	0
1084	N2171202605	0	2		16	0.95	17.73	0	3.6	female	3	0	5	26	136	90	70	1.51	1.94	0	4.87	14.6	50	0	0	52	36	143	63	0		26			34.48		0		0	0				99	99	0	99	0	0
1085	N2171203049	0	1		51	1.54	21.5	0	10.1	female	3	0	6	20	110	85	50	1.29	2.2	0	2.75	15.1	64.9	0	0	47	40	324	259	0	1.05			1.7	53.92		0		1	111	111	0		102	213	0	213	0	0
1086	N2170907070	0	1		20	1.24	13.01	0	8	female	3	0	5	24	116	95	70	1.22	1.66	0	2.61	13.1	80	0	0	47	36	40	24	0					53.04		0		0	0				50	50	0	50	0	0
1087	N2171103768	0	4		17	1.1	14.05	0	5.1	male	3	0	5	25	140	100	80	1.4	1.75	0	5.35	17.2	38.1	0	0	56	32	278	60	0	1.11				51.27		0		1	158	30	128		157	315	255	60	0	4.25
1088	N2170906983	0	6		16.7	1.1	13.8	0	4.4	female	3	0	6	48	130	80	50	1.63	2.6	0	9.09	14.9	22	0	0	46	32	749	203	0	1.35			2.63	49.5		0		0	0				129	129	57	72	0	0.79
1089	171062112	0	2		19	1.2	13.19	0	6.4	female	3	1	4	25	90	90	70	1	1.29	0	3.9	13.2	36	0	0	40	38	243	169	0	1.07			1.1	63.65		1		1	76	35	41		36	112	77	35	0	2.2
1090	17108510	0	2		32	1.25	20.48	1	5.8	female	3	0	6	32	150	90	70	1.67	2.14	0	2.74	16.7	14.5	1	0	53	34	300	138	0	1.56	16		2.3	58.34		0		1	71	45	26		90	161	116	45	0	2.58
1091	17097876	0	1		22	1.19	15.54	0	4.5	male	3	0	5	30	170	120	100	1.42	1.7	0	4.77	15.4	73	0	0	50.4	40	120	44	0	1.1			3.9	53.92		1		0	0				98	98	0	98	0	0
1092	17095409	0	2		25	1.2	17.36	0	5.3	female	3	0	5	30	116	90	70	1.29	1.66	0	2.13	15.3	45	0	0	51	47	221	80	0					74.26		1		0	0				124	124	70	54	0	1.3
1093	17104883	0	3		45	1.34	25.06	1	9.1	male	3	0	3	20	94	94	74	1	1.27	0	4.81	17.3	31.4	0	0	50	41	200	140	0	1				50.39		1		0	0				105	105	15	90	0	0.17
1094	N2170907239	0	3		43	1.34	23.95	1	9	male	3	0	6	24	100	100	80	1	1.25	0	8.29	17.6	19	1	0	51	44	762	211	0	1.72	20			38.9		0		1	113	55	58		49	162	107	55	0	1.95
1095	17115690	0	1		45	1.6	17.58	0	14	female	3	0	5	28	90	110	90	0.82	1	0	9.83	12.3	18	1	0	43	32	340	275	0	1			1.5	51.18		1		0	0				66	66	0	66	0	0
1096	17120452	0	3		7.5	0.67	16.71	0	0.4	female	3	0	4	35	152	90	65	1.69	2.34	0	16.5	12.1	135	0	0	43	35	105	43	0					71.6		0		0	0				231	231	0	112	0	0
1097	17123224	0	1		36	1.4	18.37	0	9.2	female	3	0	5	28	110	90	70	1.22	1.57	0	5.67	14.8	42.1	0	0	53	46	76	42	0					64.53		0		1	78.4	70.9	7.5		102	180.4	32.5	70.9	0	0.46
1098	17094366	0	4		29	1.15	21.93	1	6.4	male	3	0	6	26	116	80	60	1.45	1.93	0	3.62	14.9	21.3	0	1	50	43	91	39	0	1.28	14			54.81		0		1	115	32.5	82.5		119	234	82.5	32.5	0	2.54
1099	17125487	0	1		65	1.65	23.88	0	13.9	male	3	0	6	30	100	100	75	1	1.33	0	4.53	15.3	3.6	1	1	46	44	269	163	0	1.18				40.66		0		1	114	50	64		119	233	64	50	0	1.28
1100	170804889	0	5		13	0.9	16.05	0	3.3	female	3	0	5	34	167	100	80	1.67	2.09	0	6.46	14.5	15	1	0	50	38	273	77	0	1.49	14		2.02	53.92		0		0	0				119	119	115	73	0	1.58
1101	13085829	0	3.5	5	23			0	6.4	female	3	0	4	44						0	5.15	14.8	21.6	0	1	53	42	66	25	0	1.26				42.43		1		1	149	20	129		6	155	135	20	0	6.75
1102	13078522	0	3	5	31	1.35	17.01	0	8.8	male	4	0	4	34	120	80	60	1.5	2	0	4.34	14.22	14.42	1	0	52	38	440	137	0	1.38				47.74		NA		0	0				152.4	152.4	133	19.4	0	6.86
1103	N2130905170	0	2	3	25	1.15	18.9	0	6.8	female	3	0	5	30	130	85	65	1.53	2	0	4.08	15.6	40.9	0	0	50	39	171	87	0	1.03			2.92	49.5		NA		0	0				123	123	0	123	0	0
1104	N2130902105	0	2	2	29	1.25	18.56	1	5.4	male	3	0	7		110	110	70	1	1.57	1	8.13	15.2	42.3	0	0	45	38	169	106	0	0.87				47.74		1		0	0				64	64	0	64	0	0
1105	N2130903652	0	3	6	7.8			0	0.8	female	3	0	6	32	140	92	60	1.52	2.33	0	4.58	12.42	36.64	0	0	40	35	407	178	0	0.94				37.13		0		0	0				89	89	0	89	0	0
1106	N2130904761	0	3	3	19			0	7.6	female	4	0	5	36	0	0	0			0	7.96	14	25	0	0	52	37	48	18	0	1.115			1.96	42.43		1		1	249.3	170.3	79		62	311.3	141	170.3	0	0.83
1107	N2130800289	0	2	5	24	1.1	19.83	1	4.2	male	3	0	6	30	130	90	70	1.44	1.86	0	4.33	16.29	24.9	0	0	49	40	202	98	0	1.01				61		NA		0	0				113	113	0	113	0	0
1108	N2130900646	0	3	4	19			0	6.1	female	3	1	5	36	124	90	65	1.38	1.91	0	6.18	14	39.3	0	0	41	30	165	56	0	1.07			1.61	49.5		1		1	90	90	0		49.5	139.5	49.5	90	0	0.55
1109	N2130901279	0	4	6	45				10.9	male	3	0	6	20	90	105	70	0.86	1.29	0	4.97	18.6	29.4	0	0	56	45	2695	1305	1	1.07				55.69		NA		0	0				157	157	112	45	0	2.49
1110	13050319	0	3	2	22			0	5.1	female	3	0	6	40	120	100	70	1.2	1.71	0	10.2	12.7	66	0	0	48	32	147.5	81.3	0	1.28				42.43		1		1	115	64	51		74	189	125	64	0	1.95
1111	13062243	0	2	2	25			0	8.3	female	3	0	5	28	110	90	70	1.22	1.57	0	2.3		17	1	0	37.7	35	37	18	0	1.15				59.23		NA		1	151	51	100		56	207	156	51	0	3.06
1112	13053514	0	1.5		8			0	0.8	male	3	0	5		140	70	50	2	2.8	0	6.82	14.25	45.09	0	0	43	38	187	70	0	1.05				53.92		1		0	0				111	111	0	111	0	0
1113	13054286	0	1.5	3	45	1.44	21.7	0	10.9	male	3	0	5	30	100	90	70	1.11	1.43	0	4.49	14.6	18.4	1	0	45	36	110	68	0	0.87				45.97		1		1	72	47	25		42	114	67	47	0	1.43
1114	13054258	0	1.5	3	20			0	5.5	female	3	0	6	40	120	90	80	1.33	1.5	0	6.4		42	0	0	50	42	151	741	0							1		1	144	84	60		60	204	120	84	0	1.43
1115	13056017	0	3		26			0	7.8	male	3	0	5	20	112	90	80	1.24	1.4	0	2.56	13.9	52	0	0	42.3	36.5	81	38	0	0.98				42.43		1		1	145	80	65		45	190	110	80	0	1.38
1116	13052528	0	3	3	36			0	11.3	female	3	0	5		104	90	65	1.16	1.6	0	3.7	17.8	11	1	0	50	45.4	74	50	0	1.4			2.28	49.5		1		1	138	55	83		30	168	113	55	0	2.05
1117	13062260	0	1	3	27			0	6.3	male	3	0	6	24	120	90	65	1.33	1.85	0	1.72	12.4	48	0	0	37	35.13	192	100	0	0.93				47.74		1		1	40	40	0		93	133	0	133	0	0
1118	N2131006875	0	4	5	12			0	1.2	female	4	0	6	24	160					0	3.46	17.5	38.7	0		55	39	738	496	0	1.79				42.43		1		0	0				200.5	200.5	120.5	80	0	1.51
1119	N2131102498	0	5	6	40	1.38	21	0	10.6	male	3	0	6	20	120	90	70	1.33	1.71	0	1.81	14.1	14	1	0	46	42	946	761	0	0.94						1		1	45	45	0		61.5	106.5	37	69.5	0	0.53
1120	N2131101773	0	6	7	28			0	7.3	female	3	0	5	30	144	100	80	1.44	1.8	0	4.4	16.1	38.5	0	0	50	45	61	15	0	0.87			2.06	64.53	0.063	0		0	0				176	176	131	45	0	2.91
1121	N2131006159	0	8		36			0	7.8	female	4	0	4	30						0	6.8	13.7	29	0	0	45	29.9	2860	1395	1	2.26			7.76	84.86		1		0	0				275.7	275.7	195.7	80	0	2.45
1122	N2131104135	0	6		17	1.1	14.05	0	5.3	female	3	0	4		120	80	60	1.5	2	0	1.68	13.6	21.8	0	1	47	38	90	37	0	1.18			1.8	37.13		1		1	44.7	44.7			171	215.7	145	70.7	0	2.05
1123	N2131005335	0	10	15	21			0	9.5	female	3	0	5		120	90	50	1.33	2.4	0	3.8	12.7	73	0	0	40	36	1205	610	1	1.49				42.43		0		0	0				114	114	59	55	0	1.07
1124	N2131005709	0	4	7	52			0	10	male	3	0	3		120	110	80	1.09	1.5	0	9.9	14.1	101	0	0	47	41	1700	937	1	1.17				64.53		NA		0	0				79	79	0	79	0	0
1125	13054786	0	6	10	13			0	2.8	male	3	0	4	30	170	80	65	2.13	2.62	0	4.79	17.3	51.4	0	0	45	37	2650	1130	1	1.57				47.74		1		0	0				125	125	0	125	0	0
1126	13055413	0	1.5	23	31			0	7.1	male	3	0	6	30	110	80	60	1.38	1.83	0	6.6	14.1	75	0	0	49	42	52	14	0	0.99						1		1	131	90	41		8	139	49	90	0	0.54
1127	13058746	0	2	2	29	1.25	18.56	0	8.1	female	3	0	6	36	120	100	90	1.2	1.33	0	3.2	11.8	22	0	0	48	36	475	219	0	1.1			1.46	49.5		NA		1	35	20	15		60	95	75	20	0	3.75
1128	13053648	0	1	3	12			0	1.5	female	3	0	6	36	124	70	40	1.77	3.1	0	5.4	13.8	50	0	0	43.4	39	326		0							1		0	0				107	107	0	107	0	0
1129	130054483	0	1.5	5	68				12.4	male	3	0	6	23	100	90	70	1.11	1.43	0	3.8	16.9	17.6	1	0	48	43	646	373	0	1.34				61		1		0	0				123	123	0	123	0	0
1130	13052529	0	5	4	15			0	6	male	3		3	30	150	85	60	1.76	2.5	0	12.7	18.1	32	0	0	54.8	42	308	137	0	1.2				71.6		1		1	44	44	0		20.5	64.5	15.5	49	0	0.32
1131	13055186	0	2.5	3	52	1.43	25.43	1	10.2	female	3	1	4	24						0	6.09	15.2	27.7	0	0	44	31	690	325	0	1.17				66.3		1		0	0				104	104	84	20	0	4.2
1132	13055713	0	1	2	35			0	12.3	male	3	0	6	20	90	85	65	1.06	1.38	0	2.88	18.2	28	0	0	47.6	44	267	179	0	1.21				55.69		1		0	0				85	85	0	85	0	0
1133	N2131101935	0	6	6	22			0	4.8	female	3	0	4	32	160	80	60	2	2.67	0	6.8	15.5	42	0	0	50	44	476	241	0	1.07				45.97		NA		0	0				215	215	150	65	0	2.31
1134	13051745	0	2	3	23			0	6.3	female	3	0	4	30	110	100	80	1.1	1.38	0	4.1	15.7	63	0	0	48	38	168	53	0	1.33				47.74		1		0	0				134.5	134.5	72	62.5	0	1.15
1135	13054259	0	2	3	20	1.1	16.53	0	5.2	female	3	0	5	24	110	110	90	1	1.22	0	6.88	15.8	52.6	0	0	43	41	89	30	0	1.08				49.5		1		1	105	60	45		26	131	71	60	0	1.18
1136	13057248	0	2	5	30			0	11.2	male	3	0	5	22	115	80	60	1.44	1.92	0	1.73	17.8	37.9	0	0	44.8	42.2	232	83	0	1.16				71.6		1		1	41.2	41.2	0		116	157.2	106	51.2	0	2.07
1137	13053879	0	1	3	16				4.5	male	3	0	6	28	125	100	80	1.25	1.56	0	2.35	14.95	50.91	0	0	49	45	128	67	0	1				42.43		0		0	0				125	125	0	125	0	0
1138	13063635	0	1.5	5	15			0	6.1	male	3	0		30	120	80	60	1.5	2	0	8.95	16.1	33.2	0	0	52	40	404	190	0	1				64.53		NA		0	0				133	133	0	133	0	0
1139	13062307	0	4	7	33			0	14.1	female	3	1		26	135	130	60	1.04	2.25	1	1.7	3.8	43	0	1	38	11.43	1970	697	1		29		3.88	78.68		1		1	60	60	0		35	95	0	95	0	0
1140	13068613	0	3	6	27				4.6	female	3	0	4	40	150	90	70	1.67	2.14	0	8.1	14.4	60	0	0	42	29	504	232	0	1.48			2.02	49.5		0		0	0				143	143	113	30	0	3.77
1141	13055828	0	2	4	47	1.38	24.68	1	8.7	male	3	0	4	22	125	90	70	1.39	1.79	0	5.13	15.5	88.4	0	0	55	45	165	94	0					62.76		NA		0	0				129	129	0	129	0	0
1142	13064599	0	2	8	9.5			0	1	male	3	0	6	36	160	80	50	2	3.2	0	2.85	13.59	23.02	0	0	45	36	1655	670	1	0.88	34		2.94	38.9		0		0	0				72	72	0	72	0	0
1143	13057022	0	1.5	4	32			0	7.8	female	3	0	3	40	100	90	70	1.11	1.43	0	5.4	14.6	8.3	1	0	42	41	76	66	0	0.99				61		0		0	0				54	54	0	54	0	0
1144	13053791	0	4	5	19			0	7	female	3	1	4	32	110	90	65	1.22	1.69	0	5.2		36	0	0	44	39	179	51	0	1.29				45.97		NA		1	118	68	50		0	118	50	68	0	0.74
1145	13051553	0	2	2	11			0	0.9	male	3	0	5	32	145	80	60	1.81	2.42	0	3.72	9.7	10	1	0	40	37	359	132	0	1.18				42.43		1		1	62.5	35	27.5		25	87.5	52.5	35	0	1.5
1146	13052039	0	1.5	2	49	1.55	20.4	0	13.3	male	3	0	7	30	100	105	85	0.95	1.18	0	2.8	16.2	20	0	0	48	45	132	81	0	1.32			0.96	49.5		1		1	146.6	95.6	51		11.5	158.1	51	107.1	0	0.48
1147	N2130901794	0	6	12	35				5	female	4	0	4	30						0	4.49	16.1	59.8	0	0	47	42	837	425	0	1.3				45.97		NA		0	0				153.5	153.5	133.5	20	0	6.68
1148	13068638	0	1	2	8.8			0	0.8	female	3	0	6	24	136	76	43	1.79	3.16	0	4.7	14.1	57	0	0	43	35	209	126	0	0.88				38.9		NA		0	0				84	84	0	84	0	0
1149	13081147	0	1.5	16	15				3.7	male	4	0	4	30	158	85	60	1.86	2.63	0	1.76	14.04	58.35	0	0	47	42	151	52	0	1.04				35.36		NA		0	0				139	139	52	87	0	0.6
1150	13070822	0	1.5	2	42			0	10.3	female	3	0	7	24	96	100	80	0.96	1.2	0	5.68	16.3	40.2	0	0	50	39	123	76	0	0.82				49.5		1		0	0				98	98	0	98	0	0
1151	13077899	0	1	4	41			0	9.9	male	3	0	5	26	126	90	50	1.4	2.52	1	2.64	9.42	126.5	0	0	36	26	46	28	0	0.97				51.27		NA		0	0				42	42	0	42	0	0
1152	13078652	0	2.5	4	38			0	10.6	female	4	0	4	30						0	8.6	16.4	31	0	0	54	34	749	418	0	1.56				66.3		1		0	0				113	113	93	20	0	4.65
1153	13082164	0	2	4	44	1.45	20.93	0	11.1	male	3	0	3	20	120	110	90	1.09	1.33	0	3.81	14	43.4	0	0	50	44	204	60	0	1.37			4.48	80.44		1		0	0				168	168	37	131	0	0.28
1154	13075298	0	2	4	53				10.7	male	3	0	4	28	130	100	80	1.3	1.63	0	4.71	15.8	42	0	0	54	40	1081	476	1	1.17				53.92		NA		1	89	34	55		44	133	99	34	0	2.91
1155	13085949	0	2	5	35			0	9.5	male	3	0	4	29	122	100	85	1.22	1.44	0	3.21	14.76	46.3	0	0	49	44	96	66	0	0.98				61		NA		0	0				141	141	76	65	0	1.17
1156	13072539	0	1.5	3	21			0	6.2	male	3	0	4	26	100	90	70	1.11	1.43	0	3.43	14.2	35.8	0	0	53	42	130	69	0	0.95				47.74		NA		1	40	40			85	125	32	93	0	0.34
1157	13074766	0	5	12	18				3.6	male	3	0	5	30	136	90	70	1.51	1.94	0	3.41	14.7	36.5	0	0	44	34	210	62	0					40.66		NA		0	0				111.1	111.1	83.3	27.8	0	3
1158	13072699	0	1	6	11			0	2.8	female	3	0	5	28	156	90	70	1.73	2.23	0	5.74	16.9	92.5	0	0	50	43	126	63	0	1				44.2		1		0	0				110.5	110.5	0	110.5	0	0
1159	13072712	0	1	0	41			0	12.8	male	3	0	5	24	98	90	70	1.09	1.4	0	4.41	17.2	53.7	0	0	52	39	72	49	0	1.04				44.2		1		0	0				93	93	0	93	0	0
1160	13074244	0	2	4	15				2.9	female	3	0	3	30	160	95	80	1.68	2	0	6.2	15.9	42	0	0	46	43	96	39	0	0.98				49.5		NA		0	0				142.7	142.7	0	142.7	0	0
1161	13074181	0	3	3	15			0	4	female	3		4	40	120	85	70	1.41	1.71	0	3.19	10.38	57	0	0	47	32	91	53	0	1.12				28.29		NA		1	56	20	36		6	62	42	20	0	2.1
1162	13081548	0	1	4	30			0	6.8	female	3	0	5	30	106	85	60	1.25	1.77	0	3.92	16.85	34.32	0	0	50.84	43	244	134	0	1.05				55.69		NA		0	0				131	131	0	131	0	0
1163	13087344	0	2	3	35	1.2	24.31	1	7	female	3	0	6	24	120	100	80	1.2	1.5	0	4.5	11.9	35	0	0	45.3	34	109	64	0	0.84				40.66		1		1	54	54			20	74	0	74	0	0
1164	13082866	0	1.5	3	9.5		6	0	1.2	female	3	0	4	34	155	80	60	1.94	2.58	0	1.92	13.7	89.5	0	0	44	37	36	19	0	0.75				42.43		NA		0	0				142	142	0	142	0	0
1165	13082709	0	1.5	7	22.5	1.12	17.94	0	5.9	male	3	0	4	26	120	90	70	1.33	1.71	0	2.89	13.8	45.7	0	0	46.5	42	659	275	0	1				28.29		1		1	40.5	40.5			75	115.5	0	115.5	0	0
1166	13087212	0	3	3	10			0	2.8	male	3	0	4	36	160	80	60	2	2.67	0	6.83	17.9	65.4	0	0	50.9	34	126	62	0	1.06				45.97		1		0	0				159	159	124	35	0	3.54
1167	13088100	0	3	7	31	1.2	21.53	1	5.9	female	3	1	5	30	110	80	40	1.38	2.75	0	2.42	14.9	19	1	0	48.5	43	149	63	0	1.25				59.23		1		1	40	40			146	186	136	50	0	2.72
1168	13087376	0	2.5	4	15			0	5.1	female	3	0	4	26	130	90	80	1.44	1.63	0	3.81	11.9	60	0	0	49	39	71	52	0	1.3			1.77	47.74		1		1	130	20	110		39.5	169.5	149.5	20	0	7.48
1169	13087723	0	1.5	3	31	1.2	21.53	1	6.7	male	3	0	5	30	130	90	70	1.44	1.86	0	2.39	15.9	40	0	0	49	41	274	111	0	0.98			2.72	44.2		1		0	0				141.3	141.3	71.3	70	0	1.02
1170	13085439	0	1.5	3	22			0	11.8	male	3	0	3	22						0	3.13	16.3	22.4	0	0	49	41	241	115	0					51.27		1		1	30	30			118	148	83	65	0	1.28
1171	N2130801411	0	3	4	33	1.15	21.53	1	6.2	female	3	1	6	40	135	90	70	1.5	1.93	0	4.34	16.6	18.1	1	0	49	36	612	267	0	1.38			1.5	38.9		1		1	136	71	65		34	170	99	71	0	1.39
1172	N2130904337	0	7	12	11			1	0.6	female	3	0	5	32	180	60	40	3	4.5	0	2.57	15.5	35.4	0	0	44	33	2180	1200	1	1.21			3.11	40.66		1		0	0				145.5	145.5	28	117.5	0	0.24
1173	13076022	0	2	3	26			0	9.8	male	3	0	4	30	128	100	80	1.28	1.6	0	4.16	16.8	80.2	0	0	53	39	168	79	0	0.89				57.46		0		0	0				248	248	124	124	0	1
1174	N2130902672	0	2	3	19			0	7	male	3	0	5	38	120	90	65	1.33	1.85	0	3.9	14.4	45	0	0	51	45	624	320	0	0.93				44.2		NA		1	55	55	0		77	132	0	132	0	0
1175	N2130903452	0	4	5	20			0	6.8	female	4	0	5	28						0	8.33	15.6	51.3	0	0	55	39	279	130	0	1.18			2.53	55.69		1		0	0				208	208	128	80	0	1.6
1176	130796614	0	3.5	5	28				6.9	male	3	0	5	30	130	100	80	1.3	1.63	0	3.04	15	15.7	1	0	45	39	380	210	0					37.13		NA		1	150	107	43		79	229	122	107	0	1.14
1177	13078078	0	1.5	3	40			0	15.3	female	3	1	3	30	115	90	75	1.28	1.53	0	2.91	17.9	81.6	0	0	45	40	67	89	0	1.21						0		0	0				111	111	0	111	0	0
1178	13080959	0	2	3	40				8.1	female	3	0	5	30	140	80	60	1.75	2.33	0	2.27	15.6	40.1	0	0	50	41	79	49	0	1.05				45.97		1		0	0				103	103	0	103	0	0
1179	13081405	0	3	7	39			0	11.3	male	3	0	5	18	140	100	70	1.4	2	0	1.76	12.9	21	0	0	44	38	160	127	0	0.95				75.14		0		0	0				89	89	0	89	0	0
1180	13088071	0	1	3	15.5				4.2	male	3	0	5	28	120	90	70	1.33	1.71	0	5.27	14.3	34	0	0	50	41	364	170	0	1.03				47.74		0		0	0				110	110	0	110	0	0
1181	13088063	0	2	4	25			0	8.5	male	3	0	5	36	75	120	100	0.63	0.75	0	5.04	11.8	41.3	0	0	39	31	1630	294	1	1.21				49.5		1		0	0				85	85	80	5	0	16
1182	13083099	0	1.5	3	9.5			0	1	male	3	0	4	32	138	85	65	1.62	2.12	0	3.17	15.6	76.1	0	0	47	39	235	73	0	0.88				44.2		0		0	0				121	121	81	40	0	2.03
1183	13086900	0	3	4	29	1.4	14.8	0	10.4	female	3	0	5	26	112	90	70	1.24	1.6	0	5.28	16.4	41.2	0	0	51	43	345	174	0	1.06				59.23		NA		0	0				102	102	0	102	0	0
1184	13079048	0	1	2	25			0	9.3	female	3	0	7	24	130	90	70	1.44	1.86	0	9.6	18.5	69.7	0	0	59	48	103	63	0	1				40.66		1		0	0				107	107	0	107	0	0
1185	13084466	0	1	4	37				6.5	male	3	0	6	26	105	95	70	1.11	1.5	0	2.04	14.4	24.1	0	0	48	42	403	237	0	0.9				53.92		NA		0	0				103	103	0	103	0	0
1186	13081816	0	1.5	3	42				9.2	male	3	0	4	22	116	100	80	1.16	1.45	0	6.32	15.9	35.2	0	0	46.4	43	76	56	0	1.08				73.37		1		0	0				111	111	0	111	0	0
1187	13072844	0	1	2	20				4.4	male	3	0	6	30	140	80	60	1.75	2.33	0	5.18	14.9	50.9	0	0	49	39	217	182	0				2.73	38.9		1		0	0				99	99	0	99	0	0
1188	14066660	0	1.5	23	29			0	11.9	female	3	0	6		98	90	70	1.09	1.4	0	1.85	14.86	13.3	1	0	48	40	364	148	0					54.81		NA		0	0				96	96	0	96	0	0
1189	14094825	0	1.5	4	19				3.2	male	3	0	3	24	128	110	90	1.16	1.42	0	7.56	16.5	46.5	0	0	50.3	35	151	63	0	1.05				48		1		0	0				84	84	0	84	0	0
1190	14086172	0	3	5	15			0	5.3	male	3	0	3	40	148	90	70	1.64	2.11	0	4.11	15.09	54	0	0	47	39	221	58	0	0.98			2.78	48.62		0		0	0				167	167	92	75	0	1.23
1191	14070771	0	1.5	3	27			0	8.3	female	3	0	6	20	110	85	65	1.29	1.69	0	4.08	15.9	25.5	0	0	47.2	36	318	133	0	0.99				50.39		1		0	0				125	125	0	125	0	0
1192	14066791	0	1.5	5	35			0	11.6	female	3	0	5	24	100	75	40	1.33	2.5	0	3.1	15.3	24	0	0	48	40	282	136	0	1.12				48.62		NA		0	0				100	100	0	100	0	0
1193	14105337	0	1	3	33	1.39	17.08	0	8.6	male	3	0	5		99	90	70	1.1	1.41	0	3.92	15.9	58.9	0	0	45	38	75	27	0	0.96				48.62		1		0	0				83	83	0	83	0	0
1194	1406765	0	1	2	22			0	6.8	male	4	0	5	20	140					0	7.75	15.5	33	0	0	51	43	188	82	0	1.93			3.89	74.26		1		0	0				105	105	0	105	0	0
1195	14068049	0	1	2	19				4.3	female	3	0	5	36	155	80	60	1.94	2.58	0	6.23	15.5	47.7	0	0	46.4	35	158	54	0	1.13				60.11		1		0	0				111	111	0	111	0	0
1196	14098067	0	1	6	44	1.45	20.93	0	9.3	male	3	0	5	28	119	95	75	1.25	1.59	0	2.69	16.04	45.4	0	0	48	40	602	343	0					68.07		NA		0	0				99	99	0	99	0	0
1197	1409682	0	2	3	45	1.44	21.7	1	8.8	female	3	0	5	24	115	90	70	1.28	1.64	0	1.61	12	47.6	0	0	51	41	123	53	0	1.1				50.39		NA		1	55	20	35		57	112	92	20	0	4.6
1198	14070629	0	2	6	29			0	12	male	3	0	5	24	115	90	70	1.28	1.64	0	4.71	17.9	17.5	1	0	54	44	303	152	0	1.16				68.07		NA		0	0				143	143	0	143	0	0
1199	N2140902247	0	2	3	38	1.4	19.39	0	9.3	male	3	0	6	28	100	75	50	1.33	2	0	1.63	15.6	53.4	0	0	46	40	161	60	0	1.13				64.53		1		0	0				117	117	0	117	0	0
1200	N2110502574	0	4	12	16				3.7	male	3	0	4	35	124	80	60	1.55	2.07	0	2.2	14.4	77.2	0	0	50	39	255	73	0	1.37				60.11		1		0	0				158	158	83	75	0	1.11
1201	N2140800518	1	2	2	23			0	8.6	female	3	0	3	24	109	80	50	1.36	2.18	0	2.36	13.7	70.2	0	0	41	33	276	62	0	2.09	30		2.68	85.75		NA		1	22	22			117	139	52	87	0	0.6
1202	N2120907055	0	2	2	30				7.2	female	3	0	6	22	121	90	70	1.34	1.73	0	5.18	16.1	41.4	0	0	49	36	205	127	0	1.08				48.62		1		0	0				109	109	0	109	0	0
1203	N2140902841	0	2	6	8.3			0	0.5	female	4	0	6	40	190					0	3.79	13.8	47.8	0	0	41	25	1046	402	1	4.54			4.54	46.85		1		0	0				124	124	0	124	0	0
1204	14088640	0	1.5	5	44.5	1.47	20.59	0	9.3	male	3	0	5	23	97	110	100	0.88	0.97	0	2.63	10.2	7.42	1	0	47	42	2032	665	1	1.13			2.84			1		0	0				85	85	0	85	0	0
1205	14103405	0	1	2	35	1.45	16.65	0	12.4	male	3	1	4	24	108	85	70	1.27	1.54	0	2.9	8	122	0	0	27	23	126	36	0	1.02	35			48.62		1		1	30	30	0		37	67	0	67	0	0
1206	14102520	0	1.5	2	26	1.26	16.38	0	7.8	female	3	0	5	30	120	90	70	1.33	1.71	0	6.32	16.1	46	0	0	51	40	73	38	0	1.02				48.62		NA		1	87	59	28		42	129	70	59	0	1.19
1207	14089018	0	2.5	4	30			0	10.5	male	3	0	4	28	130	100	70	1.3	1.86	0	3.2	12.7	86	0	0	49	39	49	16	0					52.16		0		0	0				183	183	44	139	0	0.32
1208	N2140802632	0	4	6	18			0	5.7	male	3	0	3	28	122	80	60	1.53	2.03	1	1.47	10.8	9.44	1	1	41	33	295	198	0	1.63			1	40.66		NA		1	102	64	38		88	190	126	64	0	1.97
1209	N2140901594	0	3	6	9.5			0	0.8	female	3	0	5	42	160	67	45	2.39	3.56	0	5.91	12.81	85	0	0	40	31	621	323	0	1.1			2.11	38.9	0.004	NA		0	0				113	113	23	90	0	0.26
1210	14098950	0	1	5	25	1.2	17.36	0	4.8	female	3	0	5	28	134	100	80	1.34	1.68	0	2.32	15.3	22.5	0	0	54	39	154	56	0					45.08		NA		0	0				111	111	0	111	0	0
1211	14099546	0	5	9	32			0	8.6	female	3	0	6	30	110	90	65	1.22	1.69	1	14	16.3	18	1	1	51	35	1355	454	1	2.25				64.53	0.177	1		1	7	7	0		115	122	42	80	0	0.53
1212	14102603	0	7	3	18.5	1.19	13.06	0	10.3	female	3	0	6	50	150	87	66	1.72	2.27	0	11.9	13.1	37.9	0	0	46	40	258	99	0	1.19			2.88	42.43		NA		1	140	100	40		0	140	40	100	0	0.4
1213	14099005	0	4	5	36	1.34	20.05	0	8.3	female	3	0	5	30	130	100	75	1.3	1.73	0	4.17	15.9	46.8	0	0	44	31	801	398	0	1.28				48.62		NA		0	0				103	103	72	31	0	2.32
1214	N2140903694	0	2	4	41			0	11.6	male	3	0	6	32	100	85	60	1.18	1.67	0	6.11	9.74	18.5	1	0	48	29	83	31	0	1.78			1.12	69.84		NA		1	77	30	47		7.5	84.5	54.5	30	0	1.82
1215	N2140902556	0	3	5	26	1.29		0	6.2	male	3	0	4	26	160	95	80	1.68	2	0	2.16	16.7	38	0	0	53	43	1008	427	1	1.31				53.92		1		1	15	15	0		147	162	107	55	0	1.95
1216	13000372	0	4		26	1.25	16.64	0	5.5	male	3	0	5	32	160	80	60	2	2.67	1	6.1	14.3	30	0	1	54	40	1179	508	1	2.2						1		1	85	20	65		84	169	149	20	0	7.45
1217	13040432	0	2		21	1.28	12.82	0	7.8	female	3	0	4	28	125	94	70	1.33	1.79	0	5.33	15.67	50.7	0	0	48	34	154	60	0	1.11				57.46		0		0	0				115	115	95	20	0	4.75
1218	N2130605559	0	4		33	1.21	22.54	1	6.4	female	3	0	4	26	120	120	100	1	1.2	0	7.9	14.3	86	0	0	44	40	131	54	0	1.13				40.66		1		1	45	45	0		80	125	60	65	0	0.92
1219	13001058	0	1		29	1	29	1	8.2	male	3	0	6	26	106	80	50	1.33	2.12	0	4.25	16.2	56	0	0	50	40	152	97	0	1			2.01	62.76		1		0	0				86	86	0	86	0	0
1220	13001347	0	1		25	1.15	18.9	0	7.1	female	3	0	5	26	120	90	70	1.33	1.71	0	5.03	12.2	23	0	0	48	39	122	79	0	1.19				44.2		1		1	134	95	39		45	179	84	95	0	0.88
1221	13003028	0	1		23			0	11	female	3	0	5	26	120	90	70	1.33	1.71	0	6.81	19.1	28	0	0	51	47	402	204	0	1.06				62.76		0		0	0				104	104	0	104	0	0
1222	13007687	0	4		24	1.23	15.86	0	7.3	female	3	0	4	26	120	80	50	1.5	2.4	0	2.54	15.76	50.2	0	0	53	44	386	137	0					53.92		0		0	0				154	154	76	78	0	0.97
1223	13002994	0	2		56	1.5	24.89	1	11.7	female	3	0	5	30						1	3.75	12.3	14.6	1	0	45	31	84	64	0	1.45				55.69		1		1	50	20	30		72	122	102	20	0	5.1
1224	13005968	0	3		6.3			0	0.3	female	3	0	3	34	140	80	55	1.75	2.55	0	5	12.6	19	1	0	40	35	149	57	0	1.03				31.82		0		0	0				142	142	0	142	0	0
1225	13004162	0	3		15			0	5.2	male	3	0	6	28	110	80	60	1.38	1.83	0	3.92	16.4	51.6	0	0	48	42	280	177	0	1.24			1.1	51.27		1		1	36	36	0		176	212	166	46	0	3.61
1226	13001000	0	1		20	1.12	15.94	0	5.3	male	3	0	4	28	110	75	50	1.47	2.2	0	2.46	13.5	49.5	0	0	47	42	310	140	0	1.13				51.27		1		0	0				126	126	36	90	0	0.4
1227	13000051	0	2		37			0	11.8	female	3	0	5	24	100	100	80	1	1.25	0	0.99	11.4	60.3	0	0	47	40	72	44	0					66.3		0		0	0				150	150	55	95	0	0.58
1228	13000337	0	2		7.5			0	0.3	female	4	0	3	28	200					0	12.8	15.4	58	0	0	50	40	135	67	0	1.09			0.83	35.36		0		0	0				160	160	0	160	0	0
1229	13008333	0	1		26	1.19	18.36	0	6.8	female	3	0	5	28	160	90	70	1.78	2.29	0	8.37	17.4	64.7	0	0	45	40	666	316	0	1.16				55.69		1		0	0				96	96	0	96	0	0
1230	13004395	0	2		26	1.23	17.19	0	6.3	male	3	0	6	26	120	90	70	1.33	1.71	0	6.04	18.5	56.8	0	0	47	44	174	109	0	1.05				66.3		1		0	0				115	115	0	115	0	0
1231	13003934	0	1		30			0	9.8	female	3	0	6	20	110	90	70	1.22	1.57	0	5.1	13.4	41	0	0	45	44	245	72	0	1.6			1.19	51.27		0		1	120	70	50		50	170	100	70	0	1.43
1232	13018387	0	2		15			0	4.3	male	3	0	4	29	132	100	80	1.32	1.65	0	3.82	11.5	60.8	0	0			533	276	0							1		1	69.8	69.8	0		164	233.8	75	158.8	0	0.47
1233	13022943	0	1		41			0	13.8	female	3	0	5	22	80	100	75	0.8	1.07	0	4.09	16.2	48.6	0	0	52	45	275	153	0	1.02				61		0		1	41.7073	41.7073	0		89.9927	131.7	0	131.7	0	0
1234	13002287	0	1		20	1.2	13.89	0	3.9	female	3	0	4	30	150	90	70	1.67	2.14	0	5.5	16.8	57	0	0	52	43	357	141	0	1.24			2.24	55.69		1		0	0				160	160	80	80	0	1
1235	13011355	0	3		12.5	1.02	12.01	0	3.8	male	3	0	5	30	130	90	70	1.44	1.86	0	6.5	16	94	0	0	44	39	90	45	0	1.12				38.9		1		0	0				48	48	0	48	0	0
1236	13007967	0	2		28			0	9.1	female	3	0	4	22	110	95	70	1.16	1.57	0	13.3	12.9	66	0	0	52	43	1210	632	1	1.45				51.27		0		0	0				136	136	101	35	0	2.89
1237	13039070	0	2		35	1.34	19.49	0	7	male	3	0	5	25	114	85	65	1.34	1.75	0	1.53	13.8	30	0	0	50	43	99	66	0	1.03				47.74		1		1	65	65	0		66	131	31	100	0	0.31
1238	13038397	0	3		16			0	6.6	female	3	0	6	26	134	100	80	1.34	1.68	0	4.8	14.5	94.7	0	0	55	39	103	36	0	0.95				45.97		0		0	0				200	200	180	20	0	9
1239	13002642	0	2		20			0	5	female	3	0	4	30	112	80	60	1.4	1.87	0	5	15.9	71	0	0	45	40	152	80	0	1.06				45.97		1		1	0				110	110	0	110	0	0
1240	130022959	0	2		28	1.3	16.57	0	7.7	female	3	0	7	30	120	90	80	1.33	1.5	0	7.7	14.4	51	0	0	51	40	149	78	0	1.31				45.97		0		1	137.5	20	117.5		18	155.5	135.5	20	0	6.78
1241	13002898	0	1		15				2.8	male	3	0	6	30	140	90	70	1.56	2	0	3.74	12.2	24.2	0	0	49	38	242	61	0	1.25				37.13		0		0	0				131	131	78	53	0	1.47
1242	13002802	0	1		25			0	9.8	female	3	0	4	21	100	90	70	1.11	1.43	0	4.06	14.4	63.1	0	0	43	39	43	16	0	1.19				62.76		1		0	0				120	120	0	120	0	0
1243	13005298	0	2		21	1.13	16.45	0	5.7	female	3	0	5	26	160	95	70	1.68	2.29	0	5.87	16	61	0	0	46	40	127	46	0	1.1				47.74		0		0	0				145	145	59	86	0	0.69
1244	13001415	0	1		30	1.3	17.75	0	10.6	male	3	0	5	26	88	100	80	0.88	1.1	0	6.95	14	92.9	0	0	40	40	53	33	0	0.96				49.5		1		0	0				91	91	0	91	0	0
1245	13035509	0	6		26	1.25	16.64	0	8.7	male	3	0	4	30	140	80	60	1.75	2.33	0	2.8	14.2	70.5	0	0	46	37	358	167	0	1.18			1.29	62.76		0		0	0				110	110	0	110	0	0
1246	N2130600141	0	3		30	1.23	19.83	1	6.8	male	3	0	5	25	130	90	70	1.44	1.86	0	1.83	14.7			0	48	40	433	204	0	1.17				47.74		1		0	0				197	197	127	70	0	1.81
1247	N2130600194	0	4		26	1.35	14.27	0	0.7	female	3	0	5	20						0	6.5	14	17	1	1	55	33	478	277	0	1.29			1.54	57.46		1		1	78	20	58		60	138	118	20	0	5.9
1248	N2120500	0	2		18			0	4.5	male	3	0	5	28	120	80	60	1.5	2	0	5.51	14.8	50	0	0	50	40	225	124	0	0.99				59.23		1		0	0				108	108	0	108	0	0
1249	N2130603408	0	2		9.5			0	1.1	female	3	0	4	32	150	80	50	1.88	3	0	1.66	11.9	31	0	0	48	39	176	110	0	1.27				40.66		0		0	0				119	119	74	45	0	1.64
1250	13013662	0	1		42			0	12	male	3	0	6	26	84	90	70	0.93	1.2	0	5.14	17.4	74.5	0	0	51	46	658	400	0	1.09				78.68		0		0	0				94	94	0	94	0	0
1251	13011575	0	2		24			0	6.8	female	3	0	4	26	92	100	80	0.92	1.15	0	4.68	14.4	44	0	0	43	41	132	59	0	1.17				61		0		0	0				152	152	48	104	0	0.46
1252	13016380	0	1		12			0	3.2	female	3	0	5	32	140	110	90	1.27	1.56	0	17	15.8	32	0	0	47	36	126	63	0	0.92			5.79	57.46		0		0	0				109	109	0	109	0	0
1253	13015674	0	1		35	1.37	18.65	0	8.8	male	3	0	5	30						0	5.71	16.5	71	0	0	52	35	120	81	0	1.23				75.14		1		0	0				98	98	78	20	0	3.9
1254	13013355	0	1		33			0	11.4	male	3	0	6	22						0	2.1	12.7	73	0	0	52	38	8975	4462	1	1.94				49.5		1		1	50	20	30		52	102	82	20	0	4.1
1255	N2111001578	0	5		18	1.1	14.88	0	4.4	male	3	0	3	30	132	110	90	1.2	1.47	0	2.49	14.7	90.4	0	0	43	36	831	638	0	1.39				62.76		1		0	0				226	226	89	137	0	0.65
1256	13037053	0	2		7.6	0.65	17.99	1	0.3	male	3	0	4	34	150	90	70	1.67	2.14	0	3.46	13.8	44.1	0	0	46	34	119	56	0					38.9		0		0	0				131	131	0	131	0	0
1257	13031752	0	3		23			0	5.7	female	3	0	5	30						0	7.9	15.9	55	0	0	50	37	129	87	0	0.95			1.68	51.27		1		0	0				154	154	134	20	0	6.7
1258	13018616	0	2		25			0	9.3	male	3	0	4	35	130	100	85	1.3	1.53	0	5.09	12.1	65.2	0	0	44	38	147	54	0	1.17				53.92		0		0	0				100	100	0	100	0	0
1259	13020336	0	2		21			0	7.7	female	3	0	3	25	120	90	75	1.33	1.6	0	6.7	16.2	74	0	0	50	41	156	62	0	1.17				73.37		1		0	0				130	130	28	102	0	0.27
1260	N130503433	0	3		55	1.4	28.06	1	8.9	male	3	0	4	26	130	90	70	1.44	1.86	0	2.02	13.3	80	0	0	49	36	282	318	0	1.15				53.92		1		1	97	68	29		66	163	95	68	0	1.4
1261	13045786	0	2		50	1.62	19.05	0	12.5	female	3	0	6	23	90	90	70	1	1.29	0	3.18	13.7	26.8	0	0	44	36	72	32	0	1.03				57.46		0		0	0				105	105	45	60	0	0.75
1262	13046325	0	3		32.5	1.25	20.8	0	7.4	female	3	0	5	30	130	88	62	1.48	2.1	0	3.02	15.3	34.4	0	0	46	35	1550	715	1	1.15				35.36		1		1	108	92	16		144	252	160	92	0	1.74
1263	13048013	0	4		26	1.2	18.06	1	4.9	male	3	0	6	26	114	110	85	1.04	1.34	0	4.74	15.8	58.5	0	0	52	46	261	118	0	1.09			2.17	47.74		0		0	0				199	199	108	91	0	1.19
1264	13048562	0	3		9			1	0.4	female	3	0	5		160	75	55	2.13	2.91	0	10.7	11.3	27.9	0	0	36	36	3280	12920	1							1		1	129	100	29		0	129	29	100	0	0.29
1265	13045654	0	2		7.5			0	0.6	female	4	0	5	36	160	70	50	2.29	3.2	0	5.3	15.4	68	0	0	45	30	87	30	0	1.11			2.16	33.59		1		0	0				116	116	0	116	0	0
1266	13049088	0	2		25	1.23	16.52	0	5.3	male	3	0	4	25	120	100	70	1.2	1.71	0	8.06	15.3	16	1	0	47	38	560	365	0	2.74				53.92		1		1	57.5	47.5	10		84	141.5	74	67.5	0	1.1
1267	13048449	0	2		21			0	7.7	female	3	0	4	30	130	80	60	1.63	2.17	0	11.2	11.8	61.6	0	0	41	34	476	197	0	1.51			3.9	59.23		1		0	0				174	174	119	55	0	2.16
1268	13045766	0	1		55				14	male	4	0	5	20						0	7.1	17.8	36	0	0	56	37	112	98	0	1.07				82.21		1		0	0				89	89	69	20	0	3.45
1269	13045787	0	4		40			0	10.9	female	3	0	5	26	120	90	60	1.33	2	0	2.29	11.9	17.4	1	0	46	33	806	243	0	1.18	33			71.6		0		0	0				55	55	43	12	0	3.58
1270	13047177	0	3		21			0	6.3	female	3	0	5	40	110	60	40	1.83	2.75	0	18.8	12.4	28.4	0	0	47	27	135	85	0	1.47				51.27		1		1	138	20	118		9	147	127	20	0	6.35
1271	13047187	0	2		27.5			0	9.7	female	3	0	5	26	110	80	65	1.38	1.69	0	3.74	13.3	32	0	0	48	39	135	66	0	1			2.6	61		1		0	0				127	127	52	75	0	0.69
1272	13047178	0	2		14				3.6	male	3	0	5	26	124	100	80	1.24	1.55	0	16.3	13.7	129	0	0	42	31	100	37	0	1.26				44.2		1		1	236	80	156		15	251	171	80	0	2.14
1273	13048567	0	4		31			0	9.2	male	3	0	5	38	100	90	70	1.11	1.43	0	6	13.1	16	1	0	46	42	224	146	0	1.66			1.16	38.9		1		1	157	94	63		100	257	163	94	0	1.73
1274	13049432	0	2		26			0	9.8	male	3	0	5	30	96	100	80	0.96	1.2	0	4.1	15.4	14	1	0	48	46	171	91	0	1.15				55.69		0		1	57	57	0		71	128	66	62	0	1.06
1275	13049920	0	2		25			0	4.9	female	4	0	6	30	130					0	9.53	13.9	63.9	0	0	44	34	108	30	0	1.09			6.49	51.27		1		0	0				93	93	73	20	0	3.65
1276	13048855	0	3		31				7.1	male	3	0	4	22	118	95	60	1.24	1.97	0	3.4	17.5	28.8	0	0	55	51	377	32	0	1.54				61		0		0	0				176	176	126	50	0	2.52
1277	13044955	0	2		32			0	8.8	female	3	0	5	26	124	90	65	1.38	1.91	0	2.85	15.6	31.2	0	0	53	40	414	206	0					45.97		0		0	0				70	70	50	20	0	2.5
1278	13045881	0	2		8			0	1.1	male	3	0	4	30	130	70	50	1.86	2.6	0	4.98	11.2	57.7	0	0	43	31	769	488	0	0.97			1.38	33.59		1		0	0				120	120	80	40	0	2
[truncated: 22 more columns]

## Sheet: Dynamic eGRF in DSS
subject	Time	GFR	DSS.grade	Profound.DSS	Severe.bleeding	Severe.hepatitis.WHO	log2.total.fluid	Cumulative.Fluid	Ratio.Colloid.Crystal	SQRT.Ratio	MV
1	T0	71.3	3	0	0	0	7.276	155	1.583	1.258	0
2	T0	116.14	4	0	0	1	7.087	136	0.478	0.692	0
3	T0	96.62	4	0	1	1	7.618	196.5	0.363	0.602	0
4	T0	92.5	3	0	0	1	6.833	114	0	0	0
5	T0	110.26	3	0	0	0	7.492	180	7.7	2.775	0
6	T0	81.11	3	0	0	0	7.937	245	7.167	2.677	0
7	T0	89.59	3	0	0	0	8.145	283	1.402	1.184	0
8	T0	92.6	3	0	0	1	7.451	175	1.273	1.128	0
9	T0	82.42	3	0	0	0	6.833	114	1.073	1.036	0
10	T0	84.71	3	0	0	0	6.807	112	1.036	1.018	0
11	T0	62.32	3	0	0	0	6.524	92	0	0	0
12	T0	81.11	3	0	0	0	7.833	228	3.56	1.887	0
13	T0	98.69	3	0	0	0	7.472	177.5	0.675	0.821	0
14	T0	87.31	3	0	0	0	7.129	140	0.667	0.816	0
15	T0	98.47	3	0	0	0	7.82	226	1.579	1.257	0
16	T0	99	3	0	0	0	7.459	176	1.85	1.36	0
17	T0	68.39	3	0	0	0	7.451	175	0.717	0.847	0
18	T0	84.73	3	0	0	0	7.651	201	1.253	1.119	0
19	T0	81.42	3	0	0	0	7.5	181	0.631	0.794	0
20	T0	101.82	3	0	0	0	7.651	201	3.525	1.877	0
21	T0	82.95	3	0	0	0	7.931	244	1.714	1.309	0
22	T0	131	3	0	0	0	7.409	170	2.091	1.446	0
23	T0	74.59	3	0	0	0	7.459	176	4.867	2.206	0
24	T0	149.74	3	0	0	0	7.285	156	6.8	2.608	0
25	T0	86.61	3	0	0	0	7.665	203	9.15	3.025	0
26	T0	70.65	3	0	0	0	7.57	190	2.8	1.673	0
27	T0	68.32	3	0	0	0	7.96	249	2.436	1.561	0
28	T0	87.74	3	0	1	0	7.053	132.8	0	0	0
29	T0	118.38	3	0	0	0	7.637	199	0.686	0.829	0
30	T0	147.97	3	0	0	0	7.2	147	3.9	1.975	0
31	T0	113.38	4	0	0	0	7.807	224	10.2	3.194	0
32	T0	116.14	3	0	0	0	7.5	181	3.525	1.877	0
33	T0	89.64	4	0	0	0	7.229	150	0	0	0
34	T0	86.96	3	0	0	0	7.066	134	0	0	0
35	T0	57.4	3	0	1	0	7.061	133.5	0	0	0
36	T0	86.52	3	0	0	0	7.577	191	0.91	0.954	0
37	T0	85.63	3	0	0	0	6.392	84			0
38	T0	80.42	3	0	0	0	7.055	133	0.343	0.586	0
39	T0	70.19	3	0	0	0	7.577	191	1.547	1.244	0
40	T0	74.49	3	0	0	0	7.14	141	2.525	1.589	0
41	T0	121.67	3	0	0	0	7.748	215	2.308	1.519	0
42	T0	65.7	3	0	0	0	6.968	125.2	0	0	0
43	T0	125.47	3	0	0	0	7.276	155	0.26	0.51	0
44	T0	58.19	3	0	0	0	7.313	159	0.606	0.778	0
45	T0	96.05	3	0	0	0	6.129	70	0	0	0
46	T0	89.73	3	0	0	1	7.322	160	4.333	2.082	0
47	T0	45.16	3	0	0	1	6.5	90.5	0.448	0.669	0
48	T0	82.7	3	0	0	0	6.883	118	0	0	0
49	T0	89.65	3	0	0	0	7.551	187.5	2.409	1.552	0
50	T0	120.37	4	0	0	0	7.238	151	6.55	2.559	0
51	T0	121.67	3	0	0	0	7.17	144	0.655	0.809	0
52	T0	77.21	3	0	1	0	7.748	215	0.935	0.967	0
53	T0	88.44	4	0	0	0	7.781	220	3.725	1.93	0
54	T0	73	3	0	0	0	6.931	122	0.627	0.792	0
55	T0	104.29	3	0	0	0	6.629	99	0	0	0
56	T0	113	3	0	0	0	7.358	164	1.406	1.186	0
57	T0	93.19	3	0	0	0	6.931	122	0.627	0.792	0
58	T0	75.56	3	0	0	0	6.741	107	0.427	0.653	0
59	T0	94.51	3	0	0	0	6.768	109	0.473	0.688	0
60	T0	99.55	3	0	0	0	8.195	293	2.302	1.517	0
61	T0	89.1	3	0	0	0	7.577	191	1.195	1.093	0
62	T0	103.29	3	0	0	0	6.443	87	0.582	0.763	0
63	T0	45.6	3	0	0	0	6.833	114	0.425	0.652	0
64	T0	93.11	3	0	0	0	6.741	107	0.427	0.653	0
65	T0	89.39	4	0	0	0	6.82	113	4.65	2.156	0
66	T0	84.02	4	0	0	0	6.943	123	5.15	2.269	0
67	T0	95.24	3	0	0	0	7.248	152	1.452	1.205	0
68	T0	85.43	3	0	0	0	6.672	102	3.08	1.755	0
69	T0	91.3	3	0	0	0	7.313	159	0	0	0
70	T0	113	4	0	0	0	7.033	131	1.977	1.406	0
71	T0	96.42	3	0	0	0	7.066	134	0	0	0
72	T0	74.66	3	0	0	0	7.637	199	0.72	0.848	0
73	T0	103.7	3	0	0	0	7.531	185	0.571	0.756	0
74	T0	198	3	0	0	1	6.794	111	0	0	0
75	T0	87.45	3	0	0	0	6.768	109	1.725	1.313	0
76	T0	111.99	3	0	0	0	7.011	129	0.229	0.478	0
77	T0	96.05	3	0	0	0	6.229	75	0	0	0
78	T0	73	3	0	0	0	6.954	124	5.2	2.28	0
79	T0	71.2	3	0	0	0	7.322	160	1.909	1.382	0
80	T0	99.82	3	0	0	0	7.19	146	0.315	0.562	0
81	T0	77.45	3	0	0	0	6.672	102	0.855	0.924	0
82	T0	101.86	4	0	0	0	6.508	91	3.55	1.884	0
83	T0	94.35	3	0	0	0	7.055	133	0.75	0.866	0
84	T0	87.26	4	0	0	0	7.2	147	6.35	2.52	0
85	T0	110.9	3	0	0	0	6.768	109	0	0	0
86	T0	67.38	3	0	0	0	6.409	85	0	0	0
87	T0	127.75	3	0	0	0	7.728	212	3.705	1.925	0
88	T0	100.16	4	0	0	0	7.14	141	6.05	2.46	0
89	T0	78.9	3	0	0	0	7.6	194	0.865	0.93	0
90	T0	98.2	3	0	0	0	7.409	170	1.182	1.087	0
91	T0	68.37	3	0	0	1	7.852	231	7.95	2.82	0
92	T0	72.05	3	0	0	0	7.16	143	2.575	1.605	0
93	T0	73.64	3	0	0	0	7.651	201	1.233	1.111	0
94	T0	134.77	3	0	0	0	8.066	268	1.767	1.329	0
95	T0	108.17	3	0	0	0	7.585	192	0	0	0
96	T0	66.02	3	0	0	0	6.629	99	0	0	0
97	T0	91.25	3	0	0	0	6.919	121	5.05	2.247	0
98	T0	74.06	3	0	0	0	6.629	99	0	0	0
99	T0	206.3	4	0	0	0	7.665	203	8.6	2.933	0
100	T0	91.53	3	0	0	1	6.615	98	0	0	0
101	T0	110.78	3	0	0	0	6.443	87	0	0	0
102	T0	69.58	3	0	0	0	7.098	137	1.273	1.128	0
103	T0	83.43	3	0	0	0	6.629	99	0	0	0
104	T0	75.32	3	0	0	0	7.257	153	0.628	0.792	0
105	T0	85.55	4	0	0	0	5.644	50	0.95	0.975	0
106	T0	92.55	3	0	0	0	7.492	180	1.022	1.011	0
107	T0	77.42	3	0	0	0	7.814	225	2.782	1.668	0
108	T0	73	3	0	0	0	7.629	198	1.329	1.153	0
109	T0	68.1	3	0	0	0	6.977	126	0.537	0.733	0
110	T0	75.09	3	0	0	0	6.845	115	0.917	0.957	0
111	T0	82.42	3	0	0	0	7.384	167	1.227	1.108	0
112	T0	316.97	3	0	0	0	6.443	87	0	0	0
113	T0	99.55	3	0	0	0	6.794	111	0	0	0
114	T0	74.14	3	0	0	0	7.229	150	2.75	1.658	0
115	T0	82.64	3	0	0	0	7.476	178	1.329	1.153	0
116	T0	69.05	3	0	0	0	6.57	95	0.044	0.21	0
117	T0	87.48	3	0	0	0	7.409	170	3.25	1.803	0
118	T0	154.42	3	0	0	0	7.401	169	2.073	1.44	0
119	T0	64.8	3	0	0	0	7.693	207	1.613	1.27	0
120	T0	97.77	3	0	0	0	7.19	146	0	0	0
121	T0	91.25	3	0	0	0	7.066	134	0.787	0.887	0
122	T0	91.25	3	0	0	0	7.735	213	9.65	3.106	0
123	T0	98.55	3	0	0	0	7.033	131	2.541	1.594	0
124	T0	129.49	4	0	0	0	7.375	166	4.188	2.046	0
125	T0	89.85	3	0	0	0	7.267	154	1.8	1.342	0
126	T0	87.83	3	0	0	0	7.622	197	0.669	0.818	0
127	T0	103.02	3	0	0	1	6.615	98	0	0	0
128	T0	96.15	4	0	0	0	7.219	149	6.2	2.49	0
129	T0	88.15	4	0	0	0	7.516	183	3	1.732	0
130	T0	95.92	3	0	0	0	7.205	147.5	0.277	0.526	0
131	T0	75.52	3	0	0	0	7.443	174	2.164	1.471	0
132	T0	60.37	3	0	0	0	6.943	123	0	0	0
133	T0	77.5	3	0	0	1	6.366	82.5	0	0	0
134	T0	78.21	3	0	0	0	6.476	89	0	0	0
135	T0	68.87	3	0	0	0	7.349	163	1.264	1.124	0
136	T0	65.46	4	0	0	0	6.989	127	5.35	2.313	0
137	T0	91.25	3	0	0	0	7.147	141.7	1.894	1.376	0
138	T0	69.64	3	0	0	0	6.555	94	0	0	0
139	T0	83.32	3	0	0	0	6.845	115	0.769	0.877	0
140	T0	81.94	3	0	0	0	6.629	99	0	0	0
141	T0	120.18	3	0	1	0	7.977	252	1.027	1.013	0
142	T0	101.2	4	0	0	0	7.714	210	0.727	0.853	0
143	T0	98.55	3	0	0	0	8.392	336	3.926	1.981	0
144	T0	84.73	3	0	0	0	7.658	202	8.1	2.846	0
145	T0	95.73	3	0	0	0	8.039	263	1.724	1.313	0
146	T0	74.92	3	0	0	0	6.794	111	0	0	0
147	T0	71.8	3	0	0	1	6.807	112	0	0	0
148	T0	100.58	3	0	0	0	7.16	143	0	0	0
149	T0	83.28	3	0	0	0	7.238	151	0	0	0
150	T0	77.83	3	0	0	0	7.066	134	0.54	0.735	0
151	T0	76.51	3	0	0	0	7.229	150	2.75	1.658	0
152	T0	102.2	3	0	0	0	7.375	166	4.533	2.129	0
153	T0	81.11	3	0	0	0	6.931	122	0.109	0.33	0
154	T0	84.77	3	0	0	0	7.19	146	1.655	1.286	0
155	T0	100.96	3	0	0	0	7.524	184	1.667	1.291	0
156	T0	110.24	3	0	0	0	7.629	198	0.347	0.589	0
157	T0	101.92	3	0	0	0	7.672	204	0.388	0.623	0
158	T0	99.55	3	0	0	0	7.823	226.5	3.045	1.745	0
159	T0	263.61	3	0	0	0	7.435	173	0.821	0.906	0
160	T0	82.89	3	0	0	0	6.6	97	0	0	0
161	T0	96.69	3	0	1	0	6.703	104.16	0	0	0
162	T0	43.72	3	0	0	0	6.938	122.6	4.7	2.168	0
163	T0	89.54	3	0	0	0	7.843	229.67	0.989	0.994	0
164	T0	84.53	4	0	0	0	7.219	149	6.45	2.54	0
165	T0	66.36	3	0	0	0	7.629	198	1.829	1.352	0
166	T0	87.48	3	0	0	1	6.768	109	4.45	2.11	0
167	T0	75.32	3	0	0	0	7.5	181	0.866	0.931	0
168	T0	91.25	3	0	0	0	6.714	105	0	0	0
169	T0	102.98	3	0	0	0	6.794	111	0	0	0
170	T0	158.17	3	0	0	0	7.801	223	3.956	1.989	0
171	T0	80.3	3	0	0	0	7.19	146	0.947	0.973	0
172	T0	86.9	3	0	0	0	6.629	99	0	0	0
173	T0	90.46	3	0	0	0	7.901	239	1.414	1.189	0
174	T0	83.89	3	0	0	0	7.443	174	1.203	1.097	0
175	T0	90.22	3	0	0	0	7.516	183	0.591	0.769	0
176	T0	89.39	3	0	0	0	7.539	186	0	0	0
177	T0	49.95	3	0	0	0	7.044	132	0.65	0.806	0
178	T0	103.53	3	0	0	0	6.629	99	0	0	0
179	T0	94.63	3	0	0	0	6.794	111	0	0	0
180	T0	67.5	3	0	0	0	7.954	248	3.509	1.873	0
181	T0	63.6	3	0	0	0	7.775	219	1.517	1.232	0
182	T0	98.01	3	0	0	0	7.087	136	0.511	0.715	0
183	T0	60.83	3	0	0	0	7.276	155	0.396	0.63	0
184	T0	88.47	3	0	0	0	6.907	120	0	0	0
185	T0	85.4	3	0	0	0	7.728	212	1.827	1.352	0
186	T0	96.05	3	0	0	0	7.651	201	0.546	0.739	0
187	T0	118.38	4	0	0	0	6.989	127	2.848	1.688	0
188	T0	116.14	3	0	0	0	7.693	207	1.179	1.086	0
189	T0	80.58	3	0	0	0	7.459	176	2.911	1.706	0
190	T0	117.32	3	0	0	0	7.29	156.5	0.953	0.976	0
191	T0	100.96	3	0	0	0	7.916	241.5	3.83	1.957	0
192	T0	99.47	4	0	0	0	7.718	210.5	1.807	1.344	0
193	T0	100.74	3	0	0	0	7.443	174	1.677	1.295	0
194	T0	81.11	3	0	0	0	6.741	107	0.23	0.479	0
195	T0	91.25	3	0	0	1	7.721	211	4.275	2.068	0
196	T0	65.9	3	0	0	0	8.145	283	3.964	1.991	0
197	T0	81.19	3	0	0	0	6.954	124	2.1	1.449	0
198	T0	77.42	3	0	0	1	6.895	119	1.38	1.175	0
199	T0	79.95	3	0	0	0	7.527	184.5	3.613	1.901	0
200	T0	113.38	3	0	0	0	6.794	111	0	0	0
201	T0	111.24	3	0	0	0	7.516	183	1.153	1.074	0
202	T0	78.39	3	0	0	0	7.618	196.5	1.113	1.055	0
203	T0	94.4	3	0	0	0	7.313	159	0.432	0.658	0
204	T0	98.85	3	0	0	0	7.577	191	1.729	1.315	0
205	T0	95.66	3	0	0	0	7.285	156	1.229	1.108	0
206	T0	55.69	3	0	0	0	7.574	190.5	3.233	1.798	0
207	T0	67.28	3	0	0	0	7.435	173	1.307	1.143	0
208	T0	49.77	3	0	0	0	6.977	126	0.8	0.894	0
209	T0	74.54	3	0	0	0	7.762	217	0.991	0.995	0
210	T0	94.9	3	0	0	0	7.644	200	1.899	1.378	0
211	T0	90.84	4	0	0	0	7.665	203	9.15	3.025	0
212	T0	83.77	3	0	0	0	6.895	119	0.587	0.766	0
213	T0	100.04	3	0	0	0	7.508	182	1.022	1.011	0
214	T0	78.62	3	0	0	0	6.539	93	0	0	0
215	T0	108.01	3	0	0	0	7.83	227.5	3.55	1.884	0
216	T0	125.47	3	0	0	0	8.036	262.5	1.283	1.133	0
217	T0	104.29	3	0	0	0	7.629	198	1.276	1.13	0
218	T0	27.04	3	1	1	1	7.14	141	2	1.414	1
219	T0	45	3	1	1	1	9.243	606	1.694	1.302	1
220	T0	52.14	3	0	0	0	7.451	175	1.917	1.384	1
221	T0	71.94	3	0	1	0	8.447	349	0	0	1
222	T0	58.58	3	0	0	0	3.322	10	0	0	1
223	T0	62.75	3	0	1	0	7.755	216	4.181	2.045	1
224	T0	69.78	3	0	0	0	7.547	187	5.607	2.368	1
225	T0		3	1	1	1	7.651	201	0.358	0.599	1
226	T0	89.19	3	0	0	0	6.17	72	0	0	1
227	T0		3	0	0	1	8.794	444	0	0	1
228	T0	54.59	3	0	1	0	6.781	110			1
229	T0	93.04	3	0	0	0	0	0			1
230	T0	94.47	3	1	1	1	8.006	257	10.1	3.178	1
231	T0	88.92	3	0	0	0	7.229	150	2	1.414	1
232	T0	77.91	3	0	0	0	8.313	318			1
233	T0	77.39	3	0	0	0	7.379	166.5	2.711	1.647	1
234	T0	42.51	3	1	1	1	8.34	324	7.25	2.693	1
235	T0	79.3	3	1	1	0	8.214	297	6.629	2.575	1
236	T0	81.99	3	1	0	0	8.011	258	1.479	1.216	1
237	T0	88.72	3	0	0	0	7.6	194	1.597	1.264	1
238	T0	78.9	3	0	0	0	7.839	229	5.967	2.443	1
239	T0	88.87	3	0	0	0	7.629	198	2.236	1.495	1
240	T0	20.64	3	1	1	1	7.109	138			1
241	T0	89.39	3	0	0	0	7	128	1.169	1.081	1
242	T0	129.02	3	0	0	0	6.781	110	0	0	1
243	T0	107.84	3	0	0	0	7.229	150	5.75	2.398	1
244	T0	108.32	3	1	0	0	7.977	252	3.143	1.773	1
245	T0	100.38	3	1	1	0	8.322	320	0.923	0.961	1
246	T0	89.22	3	0	0	0	7.883	236	9.8	3.13	1
247	T0	109.5	3	1	1	0	8.397	337	18.188	4.265	1
248	T0	72.03	4	1	0	0	8.219	298	11.9	3.45	1
249	T0	117.32	3	0	0	0	7.443	174	3.2	1.789	1
250	T0	87.45	3	0	0	0	7.96	249	10.85	3.294	1
251	T0	72.45	3	1	1	0	7.82	226	0.981	0.991	1
252	T0	76.04	3	1	1	1	8.409	340	9.1	3.017	1
253	T0	89.06	3	0	1	0	8.547	374	1.615	1.271	1
254	T0	126.01	3	0	0	0	7.358	164	1.982	1.408	1
255	T0	106.76	3	1	0	0	8.022	260	0.5	0.707	1
256	T0	95.6	3	1	0	0	7.801	223	0.046	0.214	1
257	T0	119.06	3	1	0	0	8.464	353	2.25	1.5	1
258	T0	68.44	3	1	1	0	6.741	107	1.655	1.287	1
259	T0	114.06	3	0	0	0	7	128	2.2	1.483	1
260	T0	101.39	3	0	1	0	8.596	387	4.797	2.19	1
261	T0	119.18	3	0	1	0	7.119	139	0	0	1
262	T0	103.01	3	0	1	0	7.555	188	8.4	2.898	1
263	T0	25.58	4	1	1	1	8.907	480	0	0	1
264	T0	71.97	4	1	1	1	8.907	480	10.2	3.194	1
265	T0	126.92	3	0	0	0	7.948	247	0.643	0.802	1
266	T0	86.08	3	1	0	1	7.966	250	7.333	2.708	1
267	T0	114.06	3	0	0	0	7.801	223	1.72	1.311	1
268	T0	79.08	3	1	1	1	8.119	278	5.95	2.439	1
269	T0		3	1	0	0	8.629	396	11.667	3.416	1
270	T0	26.8	3	1	0	0	8.589	385			1
271	T0	57.36	3	1	0	1	5.322	40	0	0	1
272	T0	143.79	3	0	1	0	8.29	313	4.2	2.049	1
273	T0	80.79	3	0	0	0	7.547	187	0.791	0.889	1
274	T0	91.25	3	1	0	0	8.656	403.5	3.781	1.944	1
275	T0	120.65	3	0	0	0	6.858	116	0.538	0.733	1
276	T0	117.8	3	0	0	0	7.459	176	4.593	2.143	1
277	T0	64.36	3	0	0	0	7.5	181	1.478	1.216	1
278	T0	85.93	3	1	0	0	7.877	235	3.375	1.837	1
279	T0	94.57	3	0	1	0	9.039	526	9.65	3.106	1
280	T0	76.8	3	1	1	0	8.875	469.5	8.48	2.912	1
281	T0	105.29	4	0	0	0	6.17	72			1
282	T0	50.32	3	1	1	1	8.098	274	6.314	2.513	1
283	T0	36.03	4	1	1	1	8.234	301	10.25	3.202	1
284	T0	41.71	4	1	1	1	6.741	107	4.35	2.086	1
285	T0	82.66	4	1	0	0	7.693	207	0.711	0.843	1
286	T0	26.72	3	1	1	1	7.547	187	8.35	2.89	1
287	T0	58.07	4	0	0	0	8.618	393	16.65	4.08	1
288	T0	89.7	3	1	1	1	6.994	127.5	0.962	0.981	1
289	T0		3	1	1	1	8.028	261	12.05	3.471	1
290	T0	85.02	3	0	1	0	8.044	264	0.389	0.624	1
291	T0	74.07	4	1	1	0	9.315	637	0	0	1
292	T0	110.26	3	1	0	1	7.5	181	0.661	0.813	1
293	T0	69.78	4	1	1	0	8.133	280.7	11.635	3.411	1
294	T0	123.88	3	1	0	1	0	0			1
295	T0	86.08	3	1	0	1	9.667	813	3.167	1.78	1
296	T0	110.68	3	0	0	0	7.406	169.6	0	0	1
297	T0	96.84	3	0	0	0	7.129	140	1	1	1
298	T0	77.42	3	0	0	0	7.811	224.5	0.667	0.816	1
299	T0	66.92	3	0	1	1	0	0			1
300	T0	56.94	3	1	1	1	8.192	292.5	5.925	2.434	1
301	T0	102.2	3	1	1	0	9.399	675	5.221	2.285	1
302	T0	78.12	3	0	0	0	7.883	236	2.465	1.57	1
303	T0	101.14	3	1	1	0	8.379	333	1.06	1.03	1
304	T0	92.65	3	0	0	0	7.195	146.5	0.981	0.991	1
305	T0	90.13	3	0	1	0	7.29	156.5	0	0	1
306	T0	37.54	4	1	1	1	8.762	434	1.104	1.051	1
307	T0	110.51	3	0	0	0	7.14	141	2.025	1.423	1
308	T0	110.35	3	1	0	0	8.418	342	4.28	2.069	1
309	T0	32.63	3	1	0	1	8.008	257.5	1.712	1.309	1
310	T0	127.75	3	0	0	0	7.969	250.5	4.233	2.058	1
311	T0	21.81	3	0	0	0	7.707	209	3.265	1.807	1
312	T0	78.98	3	1	1	0	7.977	252	7.65	2.766	1
313	T0	51.58	3	1	1	1	6.833	114	2.108	1.452	1
314	T0	98.55	3	1	1	0	8.366	330	14.775	3.844	1
315	T0	80.42	4	1	1	1	8.17	288	1.651	1.285	1
316	T0	90.38	3	1	1	1	8.405	339	7.4	2.72	1
317	T0	73	3	1	0	1	8.626	395	2.063	1.436	1
318	T0	126.01	3	0	1	1	7.022	130			1
319	T0	24.99	3	1	1	1	8.185	291			1
320	T0	76.97	3	1	1	0	8.842	459	7.775	2.788	1
321	T0	143.57	3	0	0	0	8.172	288.5	4.245	2.06	1
322	T0	73		1	1	1	8.609	390.5	3.45	1.857	1
323	T0	108.56	3	0	0	0	7.103	137.5	6.432	2.536	1
324	T0	156.43	3	0	0	0	7.629	198	1.289	1.136	1
325	T0	112.98	3	0	0	0	6.375	83	1	1	1
326	T0	50.69	3	0	0	1	8.011	258	0	0	1
327	T0	74.26	3	0	0	0	8.5	362	3.4	1.844	1
328	T0	66.81	3	0	1	0	7.6	194	2.685	1.639	1
329	T0	121.67	4	0	1	1	8.459	352	3.812	1.952	1
330	T0	111.33	3	0	0	1	7.735	213	2.122	1.457	1
331	T0	69.96	4	0	1	1	7.662	202.5	6.375	2.525	1
332	T0	75.28	4	1	0	1	8.807	448	7.475	2.734	1
333	T0	77.13	4	0	0	0	7.721	211	8.15	2.855	1
334	T0	96.36	4	0	0	0	6.87	117	1.55	1.245	1
335	T0	52.78	3	0	0	0	8.562	378	15.1	3.886	1
336	T0	57.73	4	1	1	1	8.801	446			1
337	T0	103.01	4	1	1	1	8.071	269	11.6	3.406	1
338	T0	68.44	3	1	1	1	8.628	395.5	5.164	2.272	1
339	T0	114.71	3	0	0	0	8.85	461.5	1.4	1.183	1
340	T0	59.67	4	0	0	0	8.05	265	10.5	3.24	1
341	T0	59.5	3	1	0	1	7.562	189	3.676	1.917	1
342	T0	81.17		1	0	1	8.022	260	4.528	2.128	1
343	T0	93.04	3	0	1	1	7.845	230	7.7	2.775	1
344	T0	84.23	3	1	0	0	9.688	825	9.636	3.104	1
345	T0	59.43	4	1	1	1	8.892	475	13.2	3.633	1
346	T0	85.84	3	1	0	1	10.307	1267	52.55	7.249	1
347	T0	93.08	3	1	0	0	9.459	704	1.238	1.112	1
348	T0	99.72	3	1	0	0	8.539	372	7.275	2.697	1
349	T0	47.45	4	1	0	1	8.637	398			1
350	T0	49.98	4	1	0	1	8.547	374	18.75	4.33	1
351	T0	16.67	3	1	1	1	8.547	374	3.533	1.88	1
352	T0	68.64	3	1	0	0	8.2	294	0.625	0.791	1
353	T0	59.16	3	1	1	1	8.864	466	1.894	1.376	1
354	T0	64.04	4	0	0	0	8.347	325.7	13.535	3.679	1
355	T0	95.99	4	1	0	1	8.173	288.6	6.979	2.642	1
356	T0	73	3	0	0	0	8.093	273	3.05	1.746	1
357	T0	98.55	4	0	1	0	7.426	172	0.333	0.577	1
358	T0	76.04	4	0	1	0	8.765	435	6.917	2.63	1
359	T0	56.4	3	1	1	0	7.827	227	2.537	1.593	1
360	T0	57.17	4	0	1	1	8.845	460	17.8	4.219	1
361	T0	86.29	4	1	0	0	8.6	388	5.463	2.337	1
362	T0	62.93	3	0	1	1	8.538	371.75	1.317	1.148	1
363	T0	67.93	3	1	1	1	8.48	357	3.453	1.858	1
364	T0	52.52	3	1	0	1	8.15	284	1.613	1.27	1
365	T0	50.34	4	0	1	0	8.683	411	15.65	3.956	1
366	T0	69.87	4	1	0	1	6.788	110.5	1.35	1.162	1
367	T0	50.23	4	0	1	1	8.967	500.5	8.267	2.875	1
368	T0	66.45	3	1	0	0	7.67	203.6	7.35	2.711	1
369	T0	141.29	3	0	0	0	8.983	506	4.346	2.085	1
370	T0	25.93	3	0	1	1	7.358	164	0.246	0.496	1
371	T0	74.24	3	0	1	1	7.954	248	3.513	1.874	1
372	T0	70.65	3	1	0	0	8.202	294.5	1.1	1.049	1
373	T0	108.39	3	0	0	1	7.508	182	0.587	0.766	1
374	T0	47.24	4	0	1	1	8.619	393.25	6.685	2.586	1
375	T0	73.54	3	1	1	1	8.626	395	3.692	1.922	1
376	T0	52.14	3	1	0	1	8.195	293	0.5	0.707	1
377	T0	82.42	3	1	1	1	8.087	272	0.167	0.408	1
1	T1	95.81	3	0	0	0	7.276	155	1.583	1.258	0
2	T1	108.72	4	0	0	1	7.087	136	0.478	0.692	0
3	T1	82.13	4	0	1	1	7.618	196.5	0.363	0.602	0
4	T1	100.87	3	0	0	1	6.833	114	0	0	0
5	T1	132.31	3	0	0	0	7.492	180	7.7	2.775	0
6	T1	118.38	3	0	0	0	7.937	245	7.167	2.677	0
7	T1	104.84	3	0	0	0	8.145	283	1.402	1.184	0
8	T1	102.05	3	0	0	1	7.451	175	1.273	1.128	0
9	T1	86.61	3	0	0	0	6.833	114	1.073	1.036	0
10	T1	93.53	3	0	0	0	6.807	112	1.036	1.018	0
11	T1	88.1	3	0	0	0	6.524	92	0	0	0
12	T1	124.63	3	0	0	0	7.833	228	3.56	1.887	0
13	T1	91.88	3	0	0	0	7.472	177.5	0.675	0.821	0
14	T1	96.8	3	0	0	0	7.129	140	0.667	0.816	0
15	T1	111.42	3	0	0	0	7.82	226	1.579	1.257	0
16	T1	129.67	3	0	0	0	7.459	176	1.85	1.36	0
17	T1	90.14	3	0	0	0	7.451	175	0.717	0.847	0
18	T1	131.81	3	0	0	0	7.651	201	1.253	1.119	0
19	T1	112.61	3	0	0	0	7.5	181	0.631	0.794	0
20	T1	156.85	3	0	0	0	7.651	201	3.525	1.877	0
21	T1	130.36	3	0	0	0	7.931	244	1.714	1.309	0
22	T1	149.32	3	0	0	0	7.409	170	2.091	1.446	0
23	T1	103.97	3	0	0	0	7.459	176	4.867	2.206	0
24	T1	139.05	3	0	0	0	7.285	156	6.8	2.608	0
25	T1	86.61	3	0	0	0	7.665	203	9.15	3.025	0
26	T1	70.65	3	0	0	0	7.57	190	2.8	1.673	0
27	T1	88.82	3	0	0	0	7.96	249	2.436	1.561	0
28	T1	108.63	3	0	1	0	7.053	132.8	0	0	0
29	T1	104.29	3	0	0	0	7.637	199	0.686	0.829	0
30	T1	156.43	3	0	0	0	7.2	147	3.9	1.975	0
31	T1	121.11	4	0	0	0	7.807	224	10.2	3.194	0
32	T1	121.67	3	0	0	0	7.5	181	3.525	1.877	0
33	T1	87.08	4	0	0	0	7.229	150	0	0	0
34	T1	86.96	3	0	0	0	7.066	134	0	0	0
35	T1	77.21	3	0	1	0	7.061	133.5	0	0	0
36	T1	111.24	3	0	0	0	7.577	191	0.91	0.954	0
37	T1	84.02	3	0	0	0	6.392	84			0
38	T1	98.85	3	0	0	0	7.055	133	0.343	0.586	0
39	T1	84.88	3	0	0	0	7.577	191	1.547	1.244	0
40	T1	96.05	3	0	0	0	7.14	141	2.525	1.589	0
41	T1	127.33	3	0	0	0	7.748	215	2.308	1.519	0
42	T1	75.09	3	0	0	0	6.968	125.2	0	0	0
43	T1	125.47	3	0	0	0	7.276	155	0.26	0.51	0
44	T1	89.22	3	0	0	0	7.313	159	0.606	0.778	0
45	T1	96.05	3	0	0	0	6.129	70	0	0	0
46	T1	105.05	3	0	0	1	7.322	160	4.333	2.082	0
47	T1	61.97	3	0	0	1	6.5	90.5	0.448	0.669	0
48	T1	82.7	3	0	0	0	6.883	118	0	0	0
49	T1	118.84	3	0	0	0	7.551	187.5	2.409	1.552	0
50	T1	120.37	4	0	0	0	7.238	151	6.55	2.559	0
51	T1	100.96	3	0	0	0	7.17	144	0.655	0.809	0
52	T1	118.09	3	0	1	0	7.748	215	0.935	0.967	0
53	T1	114.98	4	0	0	0	7.781	220	3.725	1.93	0
54	T1	98.85	3	0	0	0	6.931	122	0.627	0.792	0
55	T1	124.26	3	0	0	0	6.629	99	0	0	0
56	T1	134.7	3	0	0	0	7.358	164	1.406	1.186	0
57	T1	93.19	3	0	0	0	6.931	122	0.627	0.792	0
58	T1	75.56	3	0	0	0	6.741	107	0.427	0.653	0
59	T1	108.01	3	0	0	0	6.768	109	0.473	0.688	0
60	T1	96.62	3	0	0	0	8.195	293	2.302	1.517	0
61	T1	120.35	3	0	0	0	7.577	191	1.195	1.093	0
62	T1	103.29	3	0	0	0	6.443	87	0.582	0.763	0
63	T1	72.04	3	0	0	0	6.833	114	0.425	0.652	0
64	T1	93.11	3	0	0	0	6.741	107	0.427	0.653	0
65	T1	128.82	4	0	0	0	6.82	113	4.65	2.156	0
66	T1	98.96	4	0	0	0	6.943	123	5.15	2.269	0
67	T1	121.91	3	0	0	0	7.248	152	1.452	1.205	0
68	T1	85.43	3	0	0	0	6.672	102	3.08	1.755	0
69	T1	91.25	3	0	0	0	7.313	159	0	0	0
70	T1	156.07	4	0	0	0	7.033	131	1.977	1.406	0
71	T1	118.84	3	0	0	0	7.066	134	0	0	0
72	T1	82.13	3	0	0	0	7.637	199	0.72	0.848	0
73	T1	103.66	3	0	0	0	7.531	185	0.571	0.756	0
74	T1	228.83	3	0	0	1	6.794	111	0	0	0
75	T1	87.45	3	0	0	0	6.768	109	1.725	1.313	0
76	T1	136.88	3	0	0	0	7.011	129	0.229	0.478	0
77	T1	96.05	3	0	0	0	6.229	75	0	0	0
78	T1	73	3	0	0	0	6.954	124	5.2	2.28	0
79	T1	97.06	3	0	0	0	7.322	160	1.909	1.382	0
80	T1	99.82	3	0	0	0	7.19	146	0.315	0.562	0
81	T1	90.73	3	0	0	0	6.672	102	0.855	0.924	0
82	T1	118.38	4	0	0	0	6.508	91	3.55	1.884	0
83	T1	92.6	3	0	0	0	7.055	133	0.75	0.866	0
84	T1	116.34	4	0	0	0	7.2	147	6.35	2.52	0
85	T1	117.69	3	0	0	0	6.768	109	0	0	0
86	T1	75.09	3	0	0	0	6.409	85	0	0	0
87	T1	112.17	3	0	0	0	7.728	212	3.705	1.925	0
88	T1	116.41	4	0	0	0	7.14	141	6.05	2.46	0
89	T1	92.51	3	0	0	0	7.6	194	0.865	0.93	0
90	T1	98.2	3	0	0	0	7.409	170	1.182	1.087	0
91	T1	112.9	3	0	0	1	7.852	231	7.95	2.82	0
92	T1	108.78	3	0	0	0	7.16	143	2.575	1.605	0
93	T1	99.94	3	0	0	0	7.651	201	1.233	1.111	0
94	T1	86.16	3	0	0	0	8.066	268	1.767	1.329	0
95	T1	108.17	3	0	0	0	7.585	192	0	0	0
96	T1	66.02	3	0	0	0	6.629	99	0	0	0
97	T1	89.65	3	0	0	0	6.919	121	5.05	2.247	0
98	T1	74.06	3	0	0	0	6.629	99	0	0	0
99	T1	100.96	4	0	0	0	7.665	203	8.6	2.933	0
100	T1	145.11	3	0	0	1	6.615	98	0	0	0
101	T1	105.24	3	0	0	0	6.443	87	0	0	0
102	T1	78.12	3	0	0	0	7.098	137	1.273	1.128	0
103	T1	83.43	3	0	0	0	6.629	99	0	0	0
104	T1	112.98	3	0	0	0	7.257	153	0.628	0.792	0
105	T1	127.33	4	0	0	0	5.644	50	0.95	0.975	0
106	T1	107.98	3	0	0	0	7.492	180	1.022	1.011	0
107	T1	104.29	3	0	0	0	7.814	225	2.782	1.668	0
108	T1	90.84	3	0	0	0	7.629	198	1.329	1.153	0
109	T1	95.05	3	0	0	0	6.977	126	0.537	0.733	0
110	T1	75.09	3	0	0	0	6.845	115	0.917	0.957	0
111	T1	102.2	3	0	0	0	7.384	167	1.227	1.108	0
112	T1	71.7	3	0	0	0	6.443	87	0	0	0
113	T1	99.55	3	0	0	0	6.794	111	0	0	0
114	T1	91.25	3	0	0	0	7.229	150	2.75	1.658	0
115	T1	104.29	3	0	0	0	7.476	178	1.329	1.153	0
116	T1	79.84	3	0	0	0	6.57	95	0.044	0.21	0
117	T1	87.48	3	0	0	0	7.409	170	3.25	1.803	0
118	T1	111.53	3	0	0	0	7.401	169	2.073	1.44	0
119	T1	88.72	3	0	0	0	7.693	207	1.613	1.27	0
120	T1	127.33	3	0	0	0	7.19	146	0	0	0
121	T1	123.31	3	0	0	0	7.066	134	0.787	0.887	0
122	T1	141.94	3	0	0	0	7.735	213	9.65	3.106	0
123	T1	98.55	3	0	0	0	7.033	131	2.541	1.594	0
124	T1	123.6	4	0	0	0	7.375	166	4.188	2.046	0
125	T1	103.82	3	0	0	0	7.267	154	1.8	1.342	0
126	T1	114.71	3	0	0	0	7.622	197	0.669	0.818	0
127	T1	69.43	3	0	0	1	6.615	98	0	0	0
128	T1	119.45	4	0	0	0	7.219	149	6.2	2.49	0
129	T1	113.95	4	0	0	0	7.516	183	3	1.732	0
130	T1	103.11	3	0	0	0	7.205	147.5	0.277	0.526	0
131	T1	97.33	3	0	0	0	7.443	174	2.164	1.471	0
132	T1	76.56	3	0	0	0	6.943	123	0	0	0
133	T1	94.29	3	0	0	1	6.366	82.5	0	0	0
134	T1	95.22	3	0	0	0	6.476	89	0	0	0
135	T1	76.04	3	0	0	0	7.349	163	1.264	1.124	0
136	T1	95.6	4	0	0	0	6.989	127	5.35	2.313	0
137	T1	91.25	3	0	0	0	7.147	141.7	1.894	1.376	0
138	T1	78.99	3	0	0	0	6.555	94	0	0	0
139	T1	78.21	3	0	0	0	6.845	115	0.769	0.877	0
140	T1	81.94	3	0	0	0	6.629	99	0	0	0
141	T1	120.18	3	0	1	0	7.977	252	1.027	1.013	0
142	T1	101.2	4	0	0	0	7.714	210	0.727	0.853	0
143	T1	83.87	3	0	0	0	8.392	336	3.926	1.981	0
144	T1	89.53	3	0	0	0	7.658	202	8.1	2.846	0
145	T1	126.84	3	0	0	0	8.039	263	1.724	1.313	0
146	T1	66.21	3	0	0	0	6.794	111	0	0	0
147	T1	99.55	3	0	0	1	6.807	112	0	0	0
148	T1	100.58	3	0	0	0	7.16	143	0	0	0
149	T1	96.93	3	0	0	0	7.238	151	0	0	0
150	T1	96.23	3	0	0	0	7.066	134	0.54	0.735	0
151	T1	99.46	3	0	0	0	7.229	150	2.75	1.658	0
152	T1	111.09	3	0	0	0	7.375	166	4.533	2.129	0
153	T1	101.86	3	0	0	0	6.931	122	0.109	0.33	0
154	T1	116.8	3	0	0	0	7.19	146	1.655	1.286	0
155	T1	118.63	3	0	0	0	7.524	184	1.667	1.291	0
156	T1	117.43	3	0	0	0	7.629	198	0.347	0.589	0
157	T1	94.77	3	0	0	0	7.672	204	0.388	0.623	0
158	T1	86.9	3	0	0	0	7.823	226.5	3.045	1.745	0
159	T1	105.44	3	0	0	0	7.435	173	0.821	0.906	0
160	T1	84.65	3	0	0	0	6.6	97	0	0	0
161	T1	112.48	3	0	1	0	6.703	104.16	0	0	0
162	T1	47.93	3	0	0	0	6.938	122.6	4.7	2.168	0
163	T1	114.61	3	0	0	0	7.843	229.67	0.989	0.994	0
164	T1	117.51	4	0	0	0	7.219	149	6.45	2.54	0
165	T1	91.25	3	0	0	0	7.629	198	1.829	1.352	0
166	T1	100.21	3	0	0	1	6.768	109	4.45	2.11	0
167	T1	115.73	3	0	0	0	7.5	181	0.866	0.931	0
168	T1	81.54	3	0	0	0	6.714	105	0	0	0
169	T1	90.11	3	0	0	0	6.794	111	0	0	0
170	T1	94.9	3	0	0	0	7.801	223	3.956	1.989	0
171	T1	80.3	3	0	0	0	7.19	146	0.947	0.973	0
172	T1	86.9	3	0	0	0	6.629	99	0	0	0
173	T1	109.5	3	0	0	0	7.901	239	1.414	1.189	0
174	T1	83.89	3	0	0	0	7.443	174	1.203	1.097	0
175	T1	108.67	3	0	0	0	7.516	183	0.591	0.769	0
176	T1	99.55	3	0	0	0	7.539	186	0	0	0
177	T1	79.08	3	0	0	0	7.044	132	0.65	0.806	0
178	T1	103.53	3	0	0	0	6.629	99	0	0	0
179	T1	94.63	3	0	0	0	6.794	111	0	0	0
180	T1	100.56	3	0	0	0	7.954	248	3.509	1.873	0
181	T1	103.61	3	0	0	0	7.775	219	1.517	1.232	0
182	T1	98.01	3	0	0	0	7.087	136	0.511	0.715	0
183	T1	60.83	3	0	0	0	7.276	155	0.396	0.63	0
184	T1	88.47	3	0	0	0	6.907	120	0	0	0
185	T1	100.58	3	0	0	0	7.728	212	1.827	1.352	0
186	T1	114.06	3	0	0	0	7.651	201	0.546	0.739	0
187	T1	95.22	4	0	0	0	6.989	127	2.848	1.688	0
188	T1	134.47	3	0	0	0	7.693	207	1.179	1.086	0
189	T1	97.06	3	0	0	0	7.459	176	2.911	1.706	0
190	T1	114.59	3	0	0	0	7.29	156.5	0.953	0.976	0
191	T1	118.63	3	0	0	0	7.916	241.5	3.83	1.957	0
192	T1	116.41	4	0	0	0	7.718	210.5	1.807	1.344	0
193	T1	114.48	3	0	0	0	7.443	174	1.677	1.295	0
194	T1	81.11	3	0	0	0	6.741	107	0.23	0.479	0
195	T1	91.25	3	0	0	1	7.721	211	4.275	2.068	0
196	T1	84.73	3	0	0	0	8.145	283	3.964	1.991	0
197	T1	99.46	3	0	0	0	6.954	124	2.1	1.449	0
198	T1	77.42	3	0	0	1	6.895	119	1.38	1.175	0
199	T1	101.76	3	0	0	0	7.527	184.5	3.613	1.901	0
200	T1	91.88	3	0	0	0	6.794	111	0	0	0
201	T1	116.8	3	0	0	0	7.516	183	1.153	1.074	0
202	T1	78.39	3	0	0	0	7.618	196.5	1.113	1.055	0
203	T1	109.5	3	0	0	0	7.313	159	0.432	0.658	0
204	T1	98.85	3	0	0	0	7.577	191	1.729	1.315	0
205	T1	123.29	3	0	0	0	7.285	156	1.229	1.108	0
206	T1	113.95	3	0	0	0	7.574	190.5	3.233	1.798	0
207	T1	129.87	3	0	0	0	7.435	173	1.307	1.143	0
208	T1	66.36	3	0	0	0	6.977	126	0.8	0.894	0
209	T1	74.54	3	0	0	0	7.762	217	0.991	0.995	0
210	T1	124.87	3	0	0	0	7.644	200	1.899	1.378	0
211	T1	123.88	4	0	0	0	7.665	203	9.15	3.025	0
212	T1	121.67	3	0	0	0	6.895	119	0.587	0.766	0
213	T1	110.24	3	0	0	0	7.508	182	1.022	1.011	0
214	T1	71.3	3	0	0	0	6.539	93	0	0	0
215	T1	143.04	3	0	0	0	7.83	227.5	3.55	1.884	0
216	T1	172.07	3	0	0	0	8.036	262.5	1.283	1.133	0
217	T1	111.09	3	0	0	0	7.629	198	1.276	1.13	0
218	T1	23.6	3	1	1	1	7.14	141	2	1.414	1
219	T1	42.34	3	1	1	1	9.243	606	1.694	1.302	1
220	T1	7.63	3	0	0	0	7.451	175	1.917	1.384	1
221	T1	65.49	3	0	1	0	8.447	349	0	0	1
222	T1	91.84	3	0	0	0	3.322	10	0	0	1
223	T1	82.64	3	0	1	0	7.755	216	4.181	2.045	1
224	T1	86.27	3	0	0	0	7.547	187	5.607	2.368	1
225	T1		3	1	1	1	7.651	201	0.358	0.599	1
226	T1	70.39	3	0	0	0	6.17	72	0	0	1
227	T1		3	0	0	1	8.794	444	0	0	1
228	T1	69.05	3	0	1	0	6.781	110			1
229	T1	107.84	3	0	0	0	0	0			1
230	T1	26.24	3	1	1	1	8.006	257	10.1	3.178	1
231	T1	78.48	3	0	0	0	7.229	150	2	1.414	1
232	T1	88.08	3	0	0	0	8.313	318			1
233	T1	81.11	3	0	0	0	7.379	166.5	2.711	1.647	1
234	T1	44.05	3	1	1	1	8.34	324	7.25	2.693	1
235	T1	77.56	3	1	1	0	8.214	297	6.629	2.575	1
236	T1	70.39	3	1	0	0	8.011	258	1.479	1.216	1
237	T1	79.84	3	0	0	0	7.6	194	1.597	1.264	1
238	T1	119.23	3	0	0	0	7.839	229	5.967	2.443	1
239	T1	110.49	3	0	0	0	7.629	198	2.236	1.495	1
240	T1	44.88	3	1	1	1	7.109	138			1
241	T1	106.83	3	0	0	0	7	128	1.169	1.081	1
242	T1	94.03	3	0	0	0	6.781	110	0	0	1
243	T1	81.81	3	0	0	0	7.229	150	5.75	2.398	1
244	T1	98.76	3	1	0	0	7.977	252	3.143	1.773	1
245	T1	102.95	3	1	1	0	8.322	320	0.923	0.961	1
246	T1	66.92	3	0	0	0	7.883	236	9.8	3.13	1
247	T1	109.5	3	1	1	0	8.397	337	18.188	4.265	1
248	T1	83.11	4	1	0	0	8.219	298	11.9	3.45	1
249	T1	104.84	3	0	0	0	7.443	174	3.2	1.789	1
250	T1	99.94	3	0	0	0	7.96	249	10.85	3.294	1
251	T1	72.45	3	1	1	0	7.82	226	0.981	0.991	1
252	T1	42.25	3	1	1	1	8.409	340	9.1	3.017	1
253	T1	89.06	3	0	1	0	8.547	374	1.615	1.271	1
254	T1	96.23	3	0	0	0	7.358	164	1.982	1.408	1
255	T1	85.41	3	1	0	0	8.022	260	0.5	0.707	1
256	T1	95.6	3	1	0	0	7.801	223	0.046	0.214	1
257	T1	108.71	3	1	0	0	8.464	353	2.25	1.5	1
258	T1	63.66	3	1	1	0	6.741	107	1.655	1.287	1
259	T1	81.11	3	0	0	0	7	128	2.2	1.483	1
260	T1	70.19	3	0	1	0	8.596	387	4.797	2.19	1
261	T1	104.29	3	0	1	0	7.119	139	0	0	1
262	T1	40.31	3	0	1	0	7.555	188	8.4	2.898	1
263	T1	22.62	4	1	1	1	8.907	480	0	0	1
264	T1	68.13	4	1	1	1	8.907	480	10.2	3.194	1
265	T1	88.64	3	0	0	0	7.948	247	0.643	0.802	1
266	T1	217.26	3	1	0	1	7.966	250	7.333	2.708	1
267	T1	111.53	3	0	0	0	7.801	223	1.72	1.311	1
268	T1	42.37	3	1	1	1	8.119	278	5.95	2.439	1
269	T1		3	1	0	0	8.629	396	11.667	3.416	1
270	T1	116.6	3	1	0	0	8.589	385			1
271	T1	54.75	3	1	0	1	5.322	40	0	0	1
272	T1	118.63	3	0	1	0	8.29	313	4.2	2.049	1
273	T1	105.03	3	0	0	0	7.547	187	0.791	0.889	1
274	T1	63.88	3	1	0	0	8.656	403.5	3.781	1.944	1
275	T1	94.42	3	0	0	0	6.858	116	0.538	0.733	1
276	T1	94.24	3	0	0	0	7.459	176	4.593	2.143	1
277	T1	76.42	3	0	0	0	7.5	181	1.478	1.216	1
278	T1	108.54	3	1	0	0	7.877	235	3.375	1.837	1
279	T1	109.5	3	0	1	0	9.039	526	9.65	3.106	1
280	T1	45.51	3	1	1	0	8.875	469.5	8.48	2.912	1
281	T1	105.29	4	0	0	0	6.17	72			1
282	T1	24.7	3	1	1	1	8.098	274	6.314	2.513	1
283	T1	34.38	4	1	1	1	8.234	301	10.25	3.202	1
284	T1	36.87	4	1	1	1	6.741	107	4.35	2.086	1
285	T1	80.3	4	1	0	0	7.693	207	0.711	0.843	1
286	T1	13.97	3	1	1	1	7.547	187	8.35	2.89	1
287	T1	42.58	4	0	0	0	8.618	393	16.65	4.08	1
288	T1	30.42	3	1	1	1	6.994	127.5	0.962	0.981	1
289	T1		3	1	1	1	8.028	261	12.05	3.471	1
290	T1	113.56	3	0	1	0	8.044	264	0.389	0.624	1
291	T1	46.64	4	1	1	0	9.315	637	0	0	1
292	T1	70.57	3	1	0	1	7.5	181	0.661	0.813	1
293	T1	43.94	4	1	1	0	8.133	280.7	11.635	3.411	1
294	T1	21.63	3	1	0	1	0	0			1
295	T1	101.39	3	1	0	1	9.667	813	3.167	1.78	1
296	T1	83.68	3	0	0	0	7.406	169.6	0	0	1
297	T1	98.85	3	0	0	0	7.129	140	1	1	1
298	T1	58.07	3	0	0	0	7.811	224.5	0.667	0.816	1
299	T1	96.36	3	0	1	1	0	0			1
300	T1	22.48	3	1	1	1	8.192	292.5	5.925	2.434	1
301	T1	28.99	3	1	1	0	9.399	675	5.221	2.285	1
302	T1	23.19	3	0	0	0	7.883	236	2.465	1.57	1
303	T1	35.69	3	1	1	0	8.379	333	1.06	1.03	1
304	T1	9.83	3	0	0	0	7.195	146.5	0.981	0.991	1
305	T1	100.38	3	0	1	0	7.29	156.5	0	0	1
306	T1	92.85	4	1	1	1	8.762	434	1.104	1.051	1
307	T1	81.19	3	0	0	0	7.14	141	2.025	1.423	1
308	T1	62.43	3	1	0	0	8.418	342	4.28	2.069	1
309	T1	28.35	3	1	0	1	8.008	257.5	1.712	1.309	1
310	T1	16.27	3	0	0	0	7.969	250.5	4.233	2.058	1
311	T1	32.28	3	0	0	0	7.707	209	3.265	1.807	1
312	T1	22.73	3	1	1	0	7.977	252	7.65	2.766	1
313	T1	96.84	3	1	1	1	6.833	114	2.108	1.452	1
314	T1	33.98	3	1	1	0	8.366	330	14.775	3.844	1
315	T1	44.76	4	1	1	1	8.17	288	1.651	1.285	1
316	T1	31.37	3	1	1	1	8.405	339	7.4	2.72	1
317	T1	40.15	3	1	0	1	8.626	395	2.063	1.436	1
318	T1	108.01	3	0	1	1	7.022	130			1
319	T1	88.06	3	1	1	1	8.185	291			1
320	T1	50.58	3	1	1	0	8.842	459	7.775	2.788	1
321	T1	86.14	3	0	0	0	8.172	288.5	4.245	2.06	1
322	T1	47.57		1	1	1	8.609	390.5	3.45	1.857	1
323	T1	59.63	3	0	0	0	7.103	137.5	6.432	2.536	1
324	T1	125.14	3	0	0	0	7.629	198	1.289	1.136	1
325	T1	103.15	3	0	0	0	6.375	83	1	1	1
326	T1	48.03	3	0	0	1	8.011	258	0	0	1
327	T1	81.26	3	0	0	0	8.5	362	3.4	1.844	1
328	T1	103.74	3	0	1	0	7.6	194	2.685	1.639	1
329	T1	88.1	4	0	1	1	8.459	352	3.812	1.952	1
330	T1	94.74	3	0	0	1	7.735	213	2.122	1.457	1
331	T1	73.64	4	0	1	1	7.662	202.5	6.375	2.525	1
332	T1	64.53	4	1	0	1	8.807	448	7.475	2.734	1
333	T1	81.76	4	0	0	0	7.721	211	8.15	2.855	1
334	T1	70.85	4	0	0	0	6.87	117	1.55	1.245	1
335	T1	73.69	3	0	0	0	8.562	378	15.1	3.886	1
336	T1	43.19	4	1	1	1	8.801	446			1
337	T1	34.85	4	1	1	1	8.071	269	11.6	3.406	1
338	T1	89.59	3	1	1	1	8.628	395.5	5.164	2.272	1
339	T1	95.6	3	0	0	0	8.85	461.5	1.4	1.183	1
340	T1	76.72	4	0	0	0	8.05	265	10.5	3.24	1
341	T1	76.28	3	1	0	1	7.562	189	3.676	1.917	1
342	T1	87.72		1	0	1	8.022	260	4.528	2.128	1
343	T1	81.81	3	0	1	1	7.845	230	7.7	2.775	1
344	T1	34.49	3	1	0	0	9.688	825	9.636	3.104	1
345	T1	68.17	4	1	1	1	8.892	475	13.2	3.633	1
346	T1	57.23	3	1	0	1	10.307	1267	52.55	7.249	1
347	T1	93.08	3	1	0	0	9.459	704	1.238	1.112	1
348	T1	129.87	3	1	0	0	8.539	372	7.275	2.697	1
349	T1	82.13	4	1	0	1	8.637	398			1
350	T1	43.69	4	1	0	1	8.547	374	18.75	4.33	1
351	T1	16.61	3	1	1	1	8.547	374	3.533	1.88	1
352	T1	66.65	3	1	0	0	8.2	294	0.625	0.791	1
353	T1	54.17	3	1	1	1	8.864	466	1.894	1.376	1
354	T1	98.65	4	0	0	0	8.347	325.7	13.535	3.679	1
355	T1	109.5	4	1	0	1	8.173	288.6	6.979	2.642	1
356	T1	86.27	3	0	0	0	8.093	273	3.05	1.746	1
357	T1	114.59	4	0	1	0	7.426	172	0.333	0.577	1
358	T1	98.65	4	0	1	0	8.765	435	6.917	2.63	1
359	T1	106.1	3	1	1	0	7.827	227	2.537	1.593	1
360	T1	91.25	4	0	1	1	8.845	460	17.8	4.219	1
361	T1	27.01	4	1	0	0	8.6	388	5.463	2.337	1
362	T1	114.06	3	0	1	1	8.538	371.75	1.317	1.148	1
363	T1	61.14	3	1	1	1	8.48	357	3.453	1.858	1
364	T1	130.52	3	1	0	1	8.15	284	1.613	1.27	1
365	T1	61.69	4	0	1	0	8.683	411	15.65	3.956	1
366	T1	35.44	4	1	0	1	6.788	110.5	1.35	1.162	1
367	T1	136.88	4	0	1	1	8.967	500.5	8.267	2.875	1
368	T1	63.21	3	1	0	0	7.67	203.6	7.35	2.711	1
369	T1	106.83	3	0	0	0	8.983	506	4.346	2.085	1
370	T1	51.37	3	0	1	1	7.358	164	0.246	0.496	1
371	T1	73	3	0	1	1	7.954	248	3.513	1.874	1
372	T1	49.77	3	1	0	0	8.202	294.5	1.1	1.049	1
373	T1	66.24	3	0	0	1	7.508	182	0.587	0.766	1
374	T1	100.38	4	0	1	1	8.619	393.25	6.685	2.586	1
375	T1	98.55	3	1	1	1	8.626	395	3.692	1.922	1
376	T1	32.02	3	1	0	1	8.195	293	0.5	0.707	1
377	T1	37.57	3	1	1	1	8.087	272	0.167	0.408	1

## Sheet: Data codebook
No	Variable name	Type of data	Values	Description
1	No	Numeric	numeric	patient's order number
2	id	Text	character	patient's identification number
3	year.data	Numeric	character	year when patient was hospitalized and data collected from medical record from his/her hospital admission
4	death	Binary variable	0= No; 1=Yes	patient died at hospital discharge
5	picu.stay	Continuous variable	days	days of staying in the PICU
6	hospital.stay	Continuous variable	days	days of hospital stay
7	weight	Continuous variable	Kg	patient's weight in Kg on admission
8	height.m	Continuous variable	m	patient's height in meter on admission
9	bmi	Continuous variable	numeric	body mass index
10	obesity	Binary variable	0= No; 1=Yes	obese status based on WHO growth chart
11	age.year	Continuous variable	years	patient' age by year
12	sex	Binary variable	female / male	patient's sex
13	DSS.grade	Binary variable	Grade 3 & 4	severity of dengue shock syndrome
14	underlying.disease	Binary variable	0= No; 1=Yes	underlying diseases accompanied at hospital admission
15	onset.day.shock	Nomial variables	numeric	day of onset of dengue shock since the first manifestation of symptoms (commonly fever)
16	Res.rate	Continuous variable	numeric	respiratory rate per minute
17	HR	Continuous variable	numeric	heart rate
18	Sys.BP	Continuous variable	numeric	systolic blood pressure
19	Dias.BP	Continuous variable	numeric	diastolic blood pressure
20	Sys.shock.index	Continuous variable	numeric	systolic shock index
21	Dia.shock.index	Continuous variable	numeric	diastolic shock index
22	Severe.bleeding	Binary variable	0= No; 1=Yes	severe bleeding complication
23	WBC	Continuous variable	numeric	white blood cell count
24	Hb	Continuous variable	numeric	hemoglobin (g/dL)
25	PLT	Continuous variable	numeric	platelet cell count (K/mm3)
26	PLT.lower20K	Binary variable	0= No; 1=Yes	platelet cell count less than 20 K/mm3
27	PLT.transfusion	Binary variable	0= No; 1=Yes	platelet transfusion due to very low platelet count and critical bleeding
28	HCT.peak	Continuous variable	numeric	peak value of hematoctit during the first 24h of admission
29	HCT.nadir	Continuous variable	numeric	lowest value of hematoctit during the first 24h of admission
30	AST	Continuous variable	numeric	aspartate aminotransferase
31	ALT	Continuous variable	numeric	alanine aminotransferase
32	Severe.hepatitis.WHO	Binary variable	0= No; 1=Yes	severe transaminases defined by WHO Dengue guideline 2009, AST or ALT > 1,000 IU/L
33	INR	Continuous variable	numeric	international normalised ratio
34	Albumin.Admission	Continuous variable	numeric	albumin level (g/L) on hospital admission
35	Albumin.PICU	Continuous variable	numeric	albumin level (g/L) on PICU admission
36	Lactate.PICU.admission	Continuous variable	numeric	serum lactate (mmol/L) on PICU admission
37	Creatinin.mmol.l	Continuous variable	numeric	serum creatinine (mmol/L) on PICU admission
38	Troponin	Continuous variable	numeric	cardiac enzyme troponin I
39	Ascite	Binary variable	0= No; 1=Yes; NA = unknown	abdominal ascite
40	Max.Abdomil.Pressure	Continuous variable	numeric	maximum value of abdominal pressure
41	Fluid.Before.Admission	Binary variable	0= No; 1=Yes	Having intravenous fluid before admission to children hospital No.2
42	Fluid.amount.province	Continuous variable	numeric	Total amount of fluid infused (mL/kg) at provincial hospitalsf before referral
43	Crystalloid.province	Continuous variable	numeric	Crystaloid fluid infused at provincial hospitals
44	Colloid.province	Continuous variable	numeric	Colloid fluid infused at provincial hospitals
45	Albumin.province.ml.kg	Continuous variable	numeric	Albumin infused at provincial hospitals
46	Total.Fluid.ND2	Continuous variable	numeric	total amount of fluid infused (mL/kg) during the first 24h of admission in children hospital No.2
47	Cumulative.Fluid.Referal.ND2	Continuous variable	numeric	Cumulative amount of fluid infused from referral hospital and 24h of admission in children hospital No.2
48	Cum.Colloid.ml.kg	Continuous variable	numeric	Cumulative amount of colloid fluid infused from referral hospital and 24h of admission in children hospital No.2
49	Cum.Crystalloid.ml.kg	Continuous variable	numeric	Cumulative amount of crystalloid fluid infused from referral hospital and 24h of admission in children hospital No.2
50	Cum.Blood.Albumin	Continuous variable	numeric	Cumulative amount of red blood cells and albumin infused from referral hospital and 24h of admission in children hospital No.2
51	Ratio.Colloid.Crystal	Continuous variable	numeric	Ratio of colloid to crytalloid fluid infusion
52	AVPU	Categorical variable	1-alert, 2-verbal, 3-pain, 4-unresponsive & mechanical ventilation(MV)	AVPU neurological status scale: A-alert, V-verbal response, P-pain response, U-unresponsive level
53	Vasopressor	Binary variable	0= No; 1=Yes	use of vassopressure
54	vasopressor.days	Continuous variable	numeric	days of vassopressor use
55	VIS.admission	Continuous variable	numeric	vasoactive inotropic score (VIS) on PICU admission
56	VIS.6.to.12h	Continuous variable	numeric	vasoactive inotropic score (VIS) 6 to 12 hours since PICU admission
57	VIS.MV.24h	Continuous variable	numeric	vasoactive inotropic score (VIS)-max levels-during 24 hours since PICU admission
58	VIS.24h.over30	Binary variable	0= No; 1=Yes	vasoactive inotropic score (VIS) max levels-during 24hours of PICU admission > 30
59	PCT	Continuous variable	numeric	serum procalcitonin
60	Ferritin	Continuous variable	numeric	serum ferritin
61	Pocus	Binary variable	0= No; 1=Yes	point-of-care ultrasound performance
62	CRRT	Binary variable	0= No; 1=Yes	continuous renal replacement therapy
63	TPE	Binary variable	0= No; 1=Yes	Therapeutic plasma exchange
64	Blood.culture	Binary variable	0= No; 1=Yes	patient's blood culture result
65	Complications	Text	character	patient's complications during hospital stay
66	PICU.severe.infection	Binary variable	0= No; 1=Yes	patient's severe infection during staying in the PICU
67	pH	Continuous variable	numeric	arterial blood gas-pH on PICU admission
68	PO2	Continuous variable	numeric	arterial blood gas-pO2 with oxygen therapy support
69	FiO2	Continuous variable	numeric	arterial blood gas-FiO2 with oxygen therapy support
70	HCO3	Continuous variable	numeric	arterial blood gas-Bicarbonate
71	PaCO2	Continuous variable	numeric	arterial blood gas-PaCO2
72	Nasal.oxygen	Binary variable	0= No; 1=Yes	oxygen support via nasal route
73	CPAP	Binary variable	0= No; 1=Yes	continuous positive airway pressure
74	MV	Binary variable	0= No; 1=Yes	mechanical ventilation support
75	Time	Text	timepoints T0 and T1	T0 = upon admission, T1= 48-72h after admission
76	GFR	Continuous variable	numeric	eGFR, estimated glomerular filtration rate (renal function)
77	outcome	Binary variable	0= No; 1=Yes	outcome-severe respiratory failure requiring mechanical ventilation
